# Supplementary material for: Innovation and valuation of Chinese born-global firms
Source: PLoS One. 2025 Jun 27;20(6):e0325214. doi: 10.1371/journal.pone.0325214 (PMC12204524; doi:10.1371/journal.pone.0325214)
Supplement: S2 Data — (XLSX) [file pone.0325214.s002.xlsx]

## Sheet: sheet1
Year	Code	BG	OverseasSales	Age	Employee	InDWP	LHolderRate	Ownership	Patents	Patent	Indus	TAssets	OEvenue	TATOR	PERatio	TobinsQ	GRevenue	TAGRate	TLeverage	RDCosts	RDPerson	Region
2007	300001	0		0										1.29966					1.0298			3
2008	300001	0		0										1.64493					1.01564			3
2009	300001	0		5.83	512	2	49.78	2	16	0.372093	3	1082559695	3.91331e+08	0.361487	67.7242	1.86418	3.91331e+08	5.57149	0.994404			3
2010	300001	0		6.83	765	2	49.78	2	21	0.265823	3	1236124021	5.30087e+08	0.42883	50.8611	2.15042	5.30087e+08	0.141853	0.92785			3
2011	300001	0		7.83	736	1	49.78	2	32	0.301887	3	1370370457	6.42045e+08	0.467899	26.6925	1.36864	6.39949e+08	0.106448	0.967441			3
2012	300001	0		8.83	822	1	49.78	2			3	1473364965	663931003	0.445089	26.0301	1.18345	6.54533e+08	0.075205	1.10832			3
2013	300001	0		9.83	1415	1	49.78	2			3	2322127099	1353249280	0.519246	35.9526	2.31097	1353249280	0.356788	1.17792			3
2014	300001	0		10.83	1726	1	49.78	2			3	3030165356	1932054240	0.544381	41.7286	2.86862	1932054240	0.364242	1.23889			3
2015	300001	0		11.83	4055	1	43.8	2			3	6402222039	3001981472	0.480613	212.953	4.39036	3001981472	0.767493	1.2347		365	3
2016	300001	0		12.83	6383	1	44	2	336	0.510638	3	11735495702	6114244189	0.328368	103.44	2.04091	6114244189	0.602502	1.36661		885	3
2017	300001	0		13.83	6753	2	44	2			3	12436181593	5106873428	0.318473	99.3037	1.73372	5106873428	0.050783	2.09689		1036	3
2018	300001	0		14.83	5445	1	39.92	2			3	13412077660	5874410761	0.350049	111.739	1.9745	5874410761	0.087072	2.96038	2.35519e+08	742	3
2019	300001	0		15.83	5976	1	39.48	2			3	14832595875	6740960412	0.373471	85.8341	1.86747	6740960412	0.05657	1.69517	3.23364e+08	813	3
2020	300001	0		16.83	6562	1	40.13	2			3	16933830324	7464200010	0.415679	158.643	2.34591	7464200010	0.049954	1.90108	3.98085e+08	973	3
2021	300001	0		17.83	7643	1	37.31	2			3	20200448248	9441075946	0.487094	145.744	1.89208	9441075946	0.047447	15.0897	4.12063e+08	1046	3
2007	300002	0		0										1.75373					1.03562			3
2008	300002	0		0										1.00273					1.08249			3
2009	300002	0		8.58	2235	1	13.93	2	1	0.0232558	9	2379038039	7.22759e+08	0.121662	49.1611	1.92777	7.22759e+08	7.8037	1.00215			3
2010	300002	0		9.58	3459	2	13.93	2	1	0.0126582	9	2742956808	841628987		53.9806	2.5001		0.071917	0.831032			3
2011	300002	0		10.58	4157	1	13.93	2	15	0.141509	9	3274338305	1157258090	0.160975	19.5767	1.33862	1157258090	0.162718	0.985049			3
2012	300002	0		11.58	4567	1	13.78	2			9	3516954028	1409512910	0.199507	13.4348	1.27846	1409512910	0.044802	0.996216			3
2013	300002	0	179064	12.58	4492	1	13.75	2	63	0.144495	9	4159961010	1906466509	0.266031	35.2678	3.0108	1906466509	0.138678	0.985615			3
2014	300002	0	5.19516e+07	13.58	4294	1	12.73	2	72	0.240803	9	5536973398	2548844392	0.165259	36.4764	2.69841	2548844392	0.517612	0.98475			3
2015	300002	0	1.06135e+08	14.58	4006	1	12.85	2	68	0.207317	9	5906579403	2773487309	0.116308	88.9373	2.91846	2773487309	0.032691	0.960411		1787	3
2016	300002	0	2.48961e+08	15.58	4268	1	13.1	2	80	0.121581	9	7031108818	2936581931	0.112917	38.6316	2.24295	2936581931	0.158299	1.02839		1396	3
2017	300002	0	4.181e+08	16.58	4226	2	13.1	2	64	0.121905	9	6924625392	2026498700	0.119706	123.657	1.69903	2026498700	0.055553	1.55945		1456	3
2018	300002	0	5.3562e+08	17.58	3583	2	13.17	2	122	0.157827	9	6634980058	2019455697	0.127663	82.0821	1.13444	2019455697	-0.02523	2.8758	1.02447e+08	1351	3
2019	300002	0	7.1816e+08	18.58	3516	2	11.01	2	95	0.0617284	9	5282635392	1777248242	0.081723		1.40715	4.45199e+08	-0.070804		8.39416e+07	1223	3
2020	300002	0	1064541289	19.58	3062	2	9.06	2	87	0.0274882	9	5190170901	3595794691	0.15302	30.6133	1.97065	3595794691	-0.044995	1.37907	2.12656e+08	1220	3
2021	300002	0	2760022590	20.58	2789	2					9	5248070407	4314268658	0.149093	33.9702	2.30989	4314268658	-0.055902	1.3247	2.6281e+08		3
2007	300003	0		0										0.664827					1.00862			3
2008	300003	0		0										0.643547					0.981126			3
2009	300003	0		2	590	2	28.92	1	2	0.0465116	3	1855171447	5.65197e+08	0.274879	71.1019	1.82876	4.95518e+08	2.07686	1.02339			3
2010	300003	0		3	953	1	28.92	1	34	0.43038	3	2226749358	7.70101e+08	0.307289	54.1609	4.13962	7.70101e+08	0.207277	0.987681			3
2011	300003	0		4	1131	1	28.92	1	17	0.160377	3	2442824392	9.19846e+08	0.328811	23.4595	2.24247	770451423	0.076652	0.986845			3
2012	300003	0	3.76645e+07	5	1295	1	28.92	1			3	2750193244	1015920080	0.302517	18.4213	1.63049	1015920080	0.104419	0.998687			3
2013	300003	0	6.3778e+07	6	1971	1	28.92	1	36	0.0825688	3	3128247648	1303267832	0.272316	37.0953	3.89191	1303267832	0.065461	1.06177			3
2014	300003	0	9.48869e+07	7	2483	1	21.9	2,3	54	0.180602	3	3829932822	1668636956	0.250739	42.7334	4.5372	1668636956	0.197451	0.979867			3
2015	300003	0	2.70617e+08	8	4321	1	21.9	2,3			3	7729892449	2768717464	0.148761	56.4621	3.84258	8.92941e+08	0.818046	1.06672		976	3
2016	300003	0	4.3925e+08	9	5465	1	20.4	2,3	230	0.349544	3	9500447527	3467748234	0.110183	42.7812	3.09138	3467748234	0.364983	1.15019		1035	3
2017	300003	0	4.13248e+08	10	6316	1	19.96	2			3	12790721012	4537642656	0.109906	43.3185	3.23103	1089759176	0.210173	1.18636		1251	3
2018	300003	0	4.16527e+08	11	7689	1	13.7	2	773	1	3	15113292722	6356304792	0.104704	29.5458	2.56976	1321602822	0.273008	1.34657	9.12309e+07	1769	3
2019	300003	0	4.96286e+08	12	8918	2	13.7	2			3	15926290884	7795529386	0.124737	34.1904	3.71981	7795529386	0.019622	1.38715	5.43914e+08	2005	3
2020	300003	0	1047859821	13	9388	2	13.52	2			3	18156865082	8038667541	0.082695	26.1302	2.79481	8038667541	0.141769	1.37255	7.36134e+08	2338	3
2021	300003	0	2650863144	14	10941	2					3	20698662318	10659734875	0.083826	22.9372	2.1767	10659734875	-0.016519	1.10992	9.07941e+08		3
2007	300004	0		0										0.702694					1.17898			3
2008	300004	0		0										0.863348					1.10387			3
2009	300004	0		0	463	2	21.84	2	13	0.302326	3	8.5674e+08	2.86186e+08	0.334006	76.0472	1.71317	2.86186e+08	2.66399	1.18095			3
2010	300004	0		0	520	2	21.84	2	2	0.0253165	3	9.72985e+08	3.38539e+08	0.347812	80.1018	2.68909	3.38386e+08	0.135467	1.07565			3
2011	300004	0		0	527	2	21.84	2	5	0.0471698	3	1088219400	4.48656e+08	0.41394	56.7674	2.37425	4.48656e+08	0.114057	1.11804			3
2012	300004	0		0	552	2	21.84	2			3	1088377880	3.47317e+08	0.31982	86.1561	1.99201	3.47317e+08	0.001948	1.28476			3
2013	300004	0		0	693	2	21.84	2			3	1189206060	4.07474e+08	0.348743	148.873	4.62208	4.07474e+08	0.076004	1.29174			3
2014	300004	0		0	1497	2	13.16	2			3	3774004843	8.18363e+08	0.111857	96.6447	2.05565	8.18363e+08	1.74702	2.90641			3
2015	300004	0		0	1450	2	12.37	2	97	0.295732	3	3743551845	8.20029e+08	0.066076	340.407	2.72716	8.20029e+08	0.019946	3.21317		214	3
2016	300004	0		0	1292	2	12.37	2	124	0.18845	3	3826415961	8.94918e+08	0.075305	85.3201	1.82198	8.94918e+08	0.037308	1.95015		177	3
2017	300004	0		0	1260	2	12.37	2			3	3853402773	8.75517e+08	0.079469	226.571	1.43765	8.75517e+08	0.012118	1.06071		159	3
2018	300004	0		0	1100	2	12.66	2			3	2885985885	9.5167e+08	0.076423		0.928125	2.21756e+08	-0.155809	1.96973	7.64372e+06	170	3
2019	300004	0		0	955	2	11.18	2	249	0.161793	3	2741695023	8.48682e+08	0.077259	216.034	1.40185	8.48682e+08	-0.042255	5.25556	3.14919e+07	127	3
2020	300004	0		0	991	2	12.59	2	270	0.0853081	3	2988368071	7.98608e+08	0.075449	21.2659	1.19185	7.98608e+08	0.078567	1.13495	2.94382e+07	156	3
2021	300004	0		0	1058	2	12.59	2			3	2063691039	8.4224e+08	0.143469		1.79811	8.4224e+08	-0.271846		3.21695e+07		3
2007	300005	0		0										1.42145					1.05364			3
2008	300005	0		0										1.27406					1.00273			3
2009	300005	0		0	481	2	31.77	2	3	0.0697674	3	5.33237e+08	2.93554e+08	0.546154	65.6853	1.92711	2.92168e+08	2.259	1.0501			3
2010	300005	0		0	390	2	31.77	2	7	0.0886076	3	6.26163e+08	4.34057e+08	0.6843	85.2053	3.75195	4.3075e+08	0.176685	1.02288			3
2011	300005	0		0	467	2	31.77	2	1	0.00943396	6	8.45434e+08	7.53704e+08	0.866406	45.3954	3.18666	7.42058e+08	0.360623	1.03111			3
2012	300005	0		0	574	2	31.43	2			3	1086443240	1105531033	0.981856	35.8307	3.31496	1105531033	0.287941	1.03833			3
2013	300005	0		0	633	1	28.94	2	4	0.00917431	3	1489451863	1445348131	0.938741	27.991	3.33535	1445348131	0.363225	1.0109			3
2014	300005	0		0	590	1	28.77	2	4	0.0133779	3	1767323140	1715241927	0.90958	33.7597	3.94165	1715241927	0.177394	0.974116			3
2015	300005	0		0	2144	1	28.72	2	2	0.00609756	3	2627096409	3807592035	0.683001	46.5438	3.62541	3807592035	0.270817	0.99342		124	3
2016	300005	0		0	2064	1	24.84	2	2	0.00303951	3	3630962134	2877833343	0.394206	36.2351	2.02415	2877833343	0.53283	0.982459		144	3
2017	300005	0		0	1791	1	21.91	2	7	0.0133333	3	3284833531	3033531403	0.340444		1.49674	3033531403	-0.039262	0.734596		105	3
2018	300005	0		0	1721	1	21.91	2	12	0.0155239	3	2796095471	1991684419	0.322185		1.14567	1991684419	-0.031495	0.695567	4.8778e+07		3
2019	300005	0		0	615	1	16.43	2	18	0.0116959	3	2900346066	1511223113	0.309856	37.3094	1.38275	1511223113	0.038109	0.532413	4.65673e+07	108	3
2020	300005	0		0	469	2	16.57	2	8	0.00252765	3	2399790260	9.12175e+08	0.267253		2.1928	9.12175e+08	-0.141527		4.22567e+07	106	3
2021	300005	0		0	494	2					3	2525100360	1242687503	0.346216	162.814	3.60995	1242687503	0.056309	0.954974	4.37634e+07		3
2007	300006	0		0										0.471571					1.07974			1
2008	300006	0		0										0.642734					1.12626			1
2009	300006	0		10.33	458	2	22.56	2	4	0.0930233	3	6.53626e+08	3.33544e+08	0.346192	75.5872	1.77953	2.20035e+08	1.44789	1.27179			1
2010	300006	0		11.33	1330	2	22.56	2	1	0.0126582	3	884010164	3.77648e+08	0.351718	76.5837	2.55337	2.53555e+08	0.134233	1.15507			1
2011	300006	0		12.33	1737	2	22.56	2	8	0.0754717	3	1080985036	5.34095e+08	0.27866	42.4105	2.16285	2.14344e+08	0.066984	1.21779			1
2012	300006	0		13.33	1937	2	22.56	2			3	1423720459	6.31461e+08	0.228607	40.9396	1.87999	6.31461e+08	0.361337	1.56368			1
2013	300006	0		14.33	2069	1	25.4	2	83	0.190367	3	2182135093	7.59118e+08	0.16115	92.6011	2.28571	7.59118e+08	0.69363	2.13714			1
2014	300006	0		15.33	1916	1	25.4	2	20	0.0668896	3	2243897647	9.11802e+08	0.177373	535.082	2.49206	9.11802e+08	0.064921	4.78279			1
2015	300006	0		16.33	1625	2	25.4	2	1	0.00304878	3	3102763482	9.63975e+08	0.146926	442.454	2.3063	9.63975e+08	0.426606	1.6502		112	1
2016	300006	0		17.33	1514	2	22.71	2	13	0.0197568	3	2484109131	9.90216e+08	0.218921	5476.78	2.50273	9.90216e+08	-0.190571	1.18403		84	1
2017	300006	0		18.33	1458	2	22.71	2	2	0.00380952	3	2740346073	1282070992	0.306827	112.147	1.90579	1282070992	0.07323	1.27571		113	1
2018	300006	0		19.33	1319	2	22.71	2			3	3140777674	1562367032	0.374912	32.0851	1.27545	1114842556	0.270994	1.37763	2.89384e+07	112	1
2019	300006	0		20.33	1505	2	22.71	2			3	3501431031	1859010760	0.308364		1.69293	1859010760	-0.056675	1.45106	1.64043e+08	110	1
2020	300006	0		21.33	1438	1	22.7	2			3	3147802975	1583529914	0.189335		2.17307	1583529914	-0.029998	1.48544	1.07362e+08	124	1
2021	300006	0		22.33	935	2	23.43	1			3	2926773934	1225224189	0.141242		2.31115	1225224189	-0.005405	5.1154	1.00199e+08	119	1
2007	300007	1		0										0.799388					1.01023			2
2008	300007	1		0										0.65316					1.03155			2
2009	300007	1	2.95724e+07	1.92	408	2	26.87	2	43	1	3	5.37516e+08	1.26963e+08	0.214058	64.678	1.79507	1.13028e+08	3.00183	1.03374		133	2
2010	300007	1	2.72287e+07	2.92	560	2	26.87	2	5	0.0632911	3	5.93596e+08	1.73949e+08	0.25429	53.6181	2.58319	1.40884e+08	0.049253	0.879315			2
2011	300007	1	3.17968e+07	3.92	622	1	26.87	2	7	0.0660377	3	6.96349e+08	2.61311e+08	0.307776	23.7952	1.74572	194394604	0.140031	0.916593		186	2
2012	300007	1	3.34744e+07	4.92	689	2	26.87	2			3	7.34993e+08	2.64492e+08	0.299802	27.2831	1.59073	2.64492e+08	-0.011489	1.1748			2
2013	300007	1	3.04572e+07	5.92	732	2	26.87	2	12	0.0275229	3	9.34233e+08	3.02472e+08	0.251333	37.4022	1.68304	3.02472e+08	0.2935	1.26425			2
2014	300007	1	3.95702e+07	6.92	1060	2	21.64	2	41	0.137124	3	1820379784	3.99307e+08	0.157902	70.9798	1.89612	3.99307e+08	0.733184	1.10427			2
2015	300007	1	3.7133e+07	7.92	1439	2	21.74	2	38	0.115854	3	2810808331	7.46719e+08	0.122772	101.06	2.88202	7.46719e+08	0.326197	1.87118		234	2
2016	300007	1	3.71457e+07	8.92	1745	2	21.74	2	74	0.112462	3	3765211906	1107719248	0.10088	44.3166	1.78845	1107719248	0.292492	1.46318		361	2
2017	300007	1	4.68741e+07	9.92	2002	2	21.74	2	37	0.0704762	3	4278972794	1444179090	0.08817	26.036	1.35384	2.71767e+08	0.284689	2.47189		520	2
2018	300007	1	5.43122e+07	10.92	2202	2	21.12	2	34	0.0439845	3	5068432370	1512330589	0.092532	26.604	1.13072	1512330589	0.136129	5.24253	1.06687e+08	636	2
2019	300007	1	5.92779e+07	11.92	2439	2	19.95	2	64	0.0415854	3	4803578905	1819480487	0.115705		1.49345	1819480487	-0.095144	1.56453	1.34349e+08	704	2
2020	300007	1	7.64813e+07	12.92	2548	2	18.05	2	42	0.0132701	3	5252332810	1941168911	0.107423	18.2609	1.3898	1941168911	0.109807	1.15947	1.28509e+08	688	2
2021	300007	1	9.22427e+07	13.92	2610	2	16.3	2			3	5946993122	2316212045	0.136922	30.143	1.88087	2316212045	0.160405	1.06866	1.58053e+08		2
2007	300008	0		0										0.917531					1.01509			3
2008	300008	0		0										0.80638					1.00754			3
2009	300008	0	1.83771e+06	8.17	401	2	34.43	2	4	0.0930233	13	4.91684e+08	1.26984e+08	0.236865	58.942	1.8616	1.14964e+08	2.72027	1.01888			3
2010	300008	0	5.02185e+06	9.17	461	3	34.43	2	1	0.0126582	13	568184845	2.02884e+08	0.345839	43.544	2.57469	1.85006e+08	0.102175	1.02706		403	3
2011	300008	0	5.43214e+06	10.17	782	1	34.43	2	7	0.0660377	13	6.70804e+08	331458181	0.374906	24.4184	1.79641	331458181	0.066964	1.02656			3
2012	300008	0	3.75889e+06	11.17	841	1	34.43	2			13	6.51722e+08	2.66539e+08	0.222691	79.9021	1.8651	2.66539e+08	-0.024537	1.07996			3
2013	300008	0	3.62105e+06	12.17	848	1	25.82	2			13	6.42753e+08	2.36938e+08	0.177088	316.47	2.87791	2.36938e+08	0.003448	1.34363			3
2014	300008	0	2.29086e+07	13.17	829	1	22.57	2			13	1318636913	8.46669e+08	0.175814	72.1132	2.10854	8.46669e+08	0.543101	0.908558			3
2015	300008	0	109781886	14.17	889	1	22.31	2			13	1702133756	1196842724	0.226334	132.202	3.42507	1196842724	0.261021	1.08059		24	3
2016	300008	0	3.31578e+08	15.17	830	1	22.5	2	121	0.183891	13	3800084828	1605705709	0.068007	66.0707	1.81671	1605705709	1.73099	1.29496		65	3
2017	300008	0	315372907	16.17	1134	1	18.83	2	208	0.39619	13	4439882425	1483928878	0.0753	37.3742	1.54038	2.87186e+08	0.284583	1.24448		119	3
2018	300008	0	2.71627e+08	17.17	1082	1	18.83	2	30	0.0388098	13	2359709293	1028627302	0.093166		1.46026	1028627302	-0.367219	1.15443	5.24379e+07	121	3
2019	300008	0	2.57927e+08	18.17	750	1	18.83	2	26	0.0168941	13	2024537949	5.89369e+08	0.013103		1.73505	5.89369e+08	-0.04541	1.33749	3.41592e+07	148	3
2020	300008	0	139017472	19.17	779	1	12.5	2			5	2038996382	5.23553e+08	0.012099	375.026	2.73003	5.23553e+08	0.12472	6.74547	3.59343e+07	124	3
2021	300008	0	1.05282e+08	20.17	1055	1					5	2450762071	1421746410	0.011796	321.358	3.30762	1421746410	-0.006073	4.04337	6.32539e+07		3
2007	300009	0		0										0.574411					1.14924			2
2008	300009	0		0										0.543788					1.09343			2
2009	300009	0		0	767	2	31.01	2	7	0.162791	3	5.42355e+08	190643971	0.237213	80.4183	2.13906	1.23155e+08	1.82658	1.0853		48	2
2010	300009	0		0	783	2	31.01	2	11	0.139241	3	5.8955e+08	2.2793e+08	0.254773	63.8918	3.40656	2.2793e+08	0.025757	1.04378			2
2011	300009	0		0	938	1	31.01	2	13	0.122642	3	6.03652e+08	267916554	0.270181	34.6909	2.3713	267916554	0.026446	0.899065			2
2012	300009	0		0	969	1	31.01	2			3	6.52934e+08	3.3794e+08	0.316384	29.2912	2.27135	3.3794e+08	0.052306	0.993008			2
2013	300009	0		0	1159	1	30.13	2	8	0.0183486	3	7.49811e+08	4.30346e+08	0.360652	43.4822	3.71074	2.34557e+08	0.130639	1.06572			2
2014	300009	0		0	1210	1	30.13	2	18	0.0602007	3	9.15576e+08	5.42406e+08	0.42743	47.5695	4.08812	3.19799e+08	0.15041	0.953091			2
2015	300009	0		0	1228	1	27.88	2	6	0.0182927	3	1401292748	6.35755e+08	0.320095	133.295	8.02717	6.35755e+08	0.604453	0.984088		148	2
2016	300009	0		0	1546	1	27.95	2	14	0.0212766	3	1965243828	8.49216e+08	0.276095	59.0018	4.07321	8.49216e+08	0.341145	1.01471		306	2
2017	300009	0		0	1657	1	27.93	2	17	0.032381	3	2254142921	1096268315	0.315141	65.5635	5.7979	5.82083e+08	0.14727	1.01072		332	2
2018	300009	0		0	1993	1	27.93	2	14	0.0181113	3	2526966295	1461550203	0.360179	50.3294	3.96946	1461550203	0.070384	1.01867	8.7319e+07	420	2
2019	300009	0		0	2295	1	26.52	2	20	0.0129955	3	3226206231	1712529669	0.306153	143.563	3.65564	1712529669	0.377	0.982261	1.20091e+08	533	2
2020	300009	0		0	2384	1	26.52	2	23	0.00726698	3	3504878858	1701417216	0.294178	57.841	4.44597	1701417216	0.096198	0.975431	1.28761e+08	538	2
2021	300009	0		0	2719	1	26.52	2			3	3669085976	2168765206	0.402565	105.452	4.57859	2168765206	0.045553	0.988412	1.66539e+08		2
2007	300010	0		0										1.55645					1.03826			3
2008	300010	0		0										0.548441					1.0465			3
2009	300010	0		11	326	1	29.92	2	3	0.0697674	9	7.13921e+08	3.37031e+08	0.150363	71.8205	1.80298	3.37031e+08	3.6569	0.999859		74	3
2010	300010	0		12	804	2	29.92	2	2	0.0253165	9	8.48855e+08	4.49429e+08	0.155331	59.4894	2.86922	4.49429e+08	0.017363	0.959192			3
2011	300010	0		13	746	2	29.92	2	1	0.00943396	9	9.26951e+08	5.40932e+08	0.099067	27.7511	1.91941	5.94637e+07	-0.041968	0.977614			3
2012	300010	0		14	738	1	27.15	2			9	1065918113	5.22597e+08	0.053704	30.3831	1.35674	5.22597e+08	0.310101	1.05303			3
2013	300010	0		15	843	1	26.91	2	3	0.00688073	9	1228661815	6.17788e+08	0.050094	42.8747	2.04716	6.17788e+08	-0.037955	1.48417			3
2014	300010	0		16	1192	1	22.23	2	2	0.00668896	9	1930722357	8.47031e+08	0.016849	54.4888	2.47988	8.47031e+08	0.689232	1.44878			3
2015	300010	0		17	1314	1	21.55	2	10	0.0304878	9	2711077478	1023145466	0.020808	164.936	5.60115	1023145466	0.404871	1.20695		453	3
2016	300010	0		18	2048	1	16.95	2			9	7585793011	1883633834	0.00195	48.2513	1.59107	1883633834	2.22736	1.19348		575	3
2017	300010	0		19	2151	1	16.97	2			9	8254308917	2161075107	0.001555	36.0353	1.48236	2161075107	0.016441	9.19002		623	3
2018	300010	0		20	2135	2	17.19	2			9	7354026127	1952377778	0.001491		1.3081	1.01252e+07	0.152785	3.84863	7.19778e+07	425	3
2019	300010	0		21	2629	1	15.26	2			9	7656794945	1979337719	0.023512	277.218	1.8125	1979337719	0.035905	8.22147	8.13816e+07	433	3
2020	300010	0		22	2420	2	12.43	2			9	4538534578	1386158997	0.033878		2.40637	1386158997	-0.301754		1.14275e+08	532	3
2021	300010	0		23	948	2					9	3548889941	1122117271	0.00185		1.86243	1122117271	-0.138119		8.9903e+07		3
2007	300011	0		0										0.647015					1.03398			3
2008	300011	0		0										0.58512					1.04			3
2009	300011	0		7.58	334	1	28.03	2	1	0.0232558	3	7.19616e+08	2.45373e+08	0.339942	60.0478	1.83454	2.45089e+08	2.93181	1.03777			3
2010	300011	0		8.58	444	3	28.03	2	6	0.0759494	3	8.15209e+08	2.95362e+08	0.364424	59.5361	2.26439	2.95362e+08	0.124287	0.894007		155	3
2011	300011	0		9.58	484	1	27.26	2	11	0.103774	3	862621058	3.08961e+08	0.347024	26.921	1.37087	2.85563e+08	0.015187	0.887325			3
2012	300011	0		10.58	457	1	28.03	2			3	8.20164e+08	2.72326e+08	0.347686	163.019	1.51296	267177947	-0.066162	1.29849			3
2013	300011	0		11.58	528	1	24.7	2	6	0.0137615	3	9.54583e+08	451767774	0.457616	61.8694	3.22705	451767774	0.187949	1.41774			3
2014	300011	0		12.58	609	1	20.76	2	7	0.0234114	3	2127591168	7.95723e+08	0.263256	147.109	3.01994	7.95723e+08	1.08474	1.1255			3
2015	300011	0	2.31816e+07	13.58	1414	1	20.6	2	12	0.0365854	3	3109114194	1144577635	0.200929	59.8493	3.88886	1144577635	0.333116	1.06151		253	3
2016	300011	0	3.08359e+07	14.58	1457	1	20.45	2	11	0.0167173	3	3304803086	9.53988e+08	0.148704	98.9038	3.02902	9.53988e+08	0.012766	1.30238		237	3
2017	300011	0	7.95092e+07	15.58	1813	2	21.43	2	1	0.00190476	3	4092146541	1236580675	0.137994	70.8997	1.64294	4.4897e+08	0.266239	2.59022		366	3
2018	300011	0	1.50655e+08	16.58	1838	2	21.43	2	40	0.0517464	3	3516839390	1357128761	0.169589		1.33744	1357128761	-0.116212	1.47458	5.05787e+07	369	3
2019	300011	0	1.72135e+08	17.58	1888	2	16.13	2	27	0.0175439	3	3627991635	1600082356	0.228898	86.5831	1.29729	1600082356	0.090616	1.42158	5.52086e+07	390	3
2020	300011	0	1.69466e+08	18.58	1915	2	13.14	2	17	0.00537125	3	3302210962	1219750005	0.170019		1.61355	1219750005	-0.053495	1.48802	6.31972e+07	375	3
2021	300011	0	1.4214e+08	19.58	1822	2	13.14	1			3	3397291623	1381722788	0.20314	192.574	1.62006	1381722788	-0.046063	3.35344	6.21326e+07		3
2007	300012	0		0										0.416559					1.01778			3
2008	300012	0		0										0.500691					1.06126			3
2009	300012	0	1.11491e+07	6	1226	1	25.04	2	3	0.0697674	13	737094701	2.63673e+08	0.180439	62.3788	1.78926	1.29992e+08	2.67336	1.22993		167	3
2010	300012	0	2.04839e+07	7	1789	3	25.04	2	9	0.113924	13	774702196	3.55826e+08	0.231054	65.5645	2.41657	1.69723e+08	0.019628	1.25453			3
2011	300012	0	3.13473e+07	8	1981	2	25.04	2	19	0.179245	13	8.50887e+08	5.01024e+08	0.259432	33.6198	1.86199	5.01024e+08	0.053919	1.24899			3
2012	300012	0	4.20071e+07	9	2371	2	25.04	2			13	9.58781e+08	6.16369e+08	0.269534	29.0231	1.80485	6.16369e+08	0.013823	1.28281			3
2013	300012	0	5.5352e+07	10	2787	2	20.53	2	53	0.12156	13	1151909175	7.76925e+08	0.300763	53.3782	3.38961	7.76925e+08	0.10975	1.14697			3
2014	300012	0	8.0027e+07	11	3503	1	16.51	2	76	0.254181	13	1587560339	9.26046e+08	0.229881	38.3384	3.05631	9.26046e+08	0.480964	0.959367			3
2015	300012	0	8.88021e+07	12	4523	1	15.08	2	93	0.283537	13	1888440261	1287835397	0.300998	51.7262	4.71177	1287835397	0.243062	0.987303		406	3
2016	300012	0	9.56764e+07	13	6302	1	13.81	2	25	0.0379939	13	3122595591	1652260675	0.148002	87.0147	2.86853	1652260675	0.684166	1.03935		592	3
2017	300012	0	7.84541e+07	14	7445	1	11.72	2	22	0.0419048	13	3516393508	2118230538	0.172603	53.7063	2.22301	2118230538	0.150044	1.03456		643	3
2018	300012	0	6.55073e+07	15	8351	1	11.72	2	151	0.195343	13	4059442790	2680881245	0.195622	38.4219	2.80548	2680881245	0.088543	1.65306	2.22057e+08	983	3
2019	300012	0	8.04276e+07	16	9357	1	23.39	2	179	0.116309	13	4434268400	3183255713	0.211871	51.0645	5.40084	7.81451e+08	0.091003	1.02454	5.992e+07	1260	3
2020	300012	0	1.33317e+08	17	10069	2	22.99	2	8	0.00252765	13	5454676439	3567712762	0.19843	77.3633	7.94196	3567712762	0.166588	1.02272	308228794	1519	3
2021	300012	0	1.59621e+08	18	11091	2	17.83	2			13	6476155124	4329088629	0.214684	58.9023	6.65389	4329088629	0.111109	1.01147	3.75974e+08		3
2007	300013	0		0										0.481691					1.08569			3
2008	300013	0		0										0.519141					1.28755			3
2009	300013	0	8.49403e+06	12.83	255	2	30.3	2,3			7	4.01718e+08	1.81031e+08	0.14215	63.064	1.80931	4.57916e+07	2.64321	1.25679			3
2010	300013	0	1.4609e+07	13.83	313	2	30.3	2,3			7	4.10354e+08	2.46171e+08	0.160098	78.5907	2.00375	5.34373e+07	0.036144	1.28313			3
2011	300013	0	2.13758e+07	14.83	1397	2	30.3	2,3			7	429248596	288298514	0.129148	84.8063	1.39564	288298514	0.116608	1.28747			3
2012	300013	0	1.53385e+07	15.83	1742	2	30.3	2,3			7	4.76418e+08	3.25911e+08	0.083899	86.8376	1.47378	3.25911e+08	0.121114	2.31736			3
2013	300013	0	7.039e+06	16.83	1752	2	30.3	2			7	5.38234e+08	3.68342e+08	0.061226	224.094	2.13889	3.68342e+08	0.105275	1.59552			3
2014	300013	0	5.56297e+06	17.83	1720	2	22.73	2			7	6.82081e+08	404288366	0.054721	213.711	3.17262	404288366	0.333076	1.44088			3
2015	300013	0	3.842e+06	18.83	2909	2	14.19	2	15	0.0457317	7	1718088816	5.90274e+08	0.045745		2.6778	5.90274e+08	1.49991	1.43919		291	3
2016	300013	0	2.77141e+06	19.83	2691	2	11.72	2	6	0.00911854	7	1995214583	7.58687e+08	0.024216	63.7353	1.97206	7.58687e+08	0.201192	1.45768		290	3
2017	300013	0	2.90994e+06	20.83	3182	2	11.04	2			7	2124802972	9.02339e+08	0.024055	87.8394	2.44545	4.31979e+07	-0.028703	1.17458		522	3
2018	300013	0	1.29223e+07	21.83	3355	2	11.04	2			7	2657865693	1044880718	0.025116	41.591	1.43962	1044880718	0.084454		2.64164e+07	636	3
2019	300013	0	3.40155e+07	22.83	2706	2	10.38	2			7	1940264441	8.98624e+08	0.01385		2.54286	8.98624e+08	-0.021854	11.9436	3.80741e+07	295	3
2020	300013	0	5.11973e+07	23.83	2347	2	10				7	1108872108	8.06714e+08	0.039948		3.75201	8.06714e+08	-0.591208	1.51128	3.66229e+07	256	3
2021	300013	0	5.67397e+07	24.83	2194	2					7	8.81847e+08	883432248	0.073375		3.2645	883432248	-0.296489	1.37073	3.46806e+07		3
2007	300014	0		0										1.00976					1.13751			3
2008	300014	0		0										0.941114					1.19803			3
2009	300014	0		8	782	2	45.5	2	12	0.27907	3	6.06452e+08	2.05509e+08	0.33887	87.1122	1.97023	2.05956e+08	1.81921	1.12446			3
2010	300014	0		9	1380	3	45.5	2	6	0.0759494	3	6.90021e+08	3.05477e+08	0.442706	59.8701	2.36962	3.05477e+08	0.1378	1.08168			3
2011	300014	0		10	2002	2	45.5	2	37	0.349057	3	808969621	477212856	0.608368	30.652	2.01287	477212856	0.174278	1.09843			3
2012	300014	0	1.4726e+08	11	2439	2	45.42	2			3	895622682	6.06098e+08	0.678602	21.7245	1.66032	6.06098e+08	0.102287	1.26382			3
2013	300014	0	2.20583e+08	12	4413	2	45.25	2	3	0.00688073	3	1270129572	1039066507	0.831208	43.4201	4.70521	1039066507	0.393757	1.24695			3
2014	300014	0	5.50134e+08	13	4080	2	45.24	2	40	0.133779	3	1680492791	1208923955	0.538728	68.3271	3.10081	8.38255e+08	0.249948	1.09368			3
2015	300014	0	5.27042e+08	14	5246	1	42.18	2	258	0.786585	3	2487956258	1348932918	0.443908	84.4305	4.92745	1348932918	0.519567	1.11046		560	3
2016	300014	0	6.86131e+08	15	6218	2	42.18	2	481	0.731003	3	4387616064	2339712008	0.595834	39.5598	3.26829	2339712008	0.355887	1.04098		664	3
2017	300014	0	8.96297e+08	16	6559	2	37.31	2	525	1	3	7460335989	2982304750	0.463192	38.7774	2.74318	2982304750	0.696213	1.08662		906	3
2018	300014	0	877460728	17	7050	2	37.35	2	645	0.834411	3	10031920313	4351190560	0.610516	23.0607	1.93035	4351190560	0.243825	1.13898	3.14835e+08	1178	3
2019	300014	0	1264333997	18	9104	2	32.97	2	809	0.525666	3	16294548765	6411641552	0.556123	31.3864	3.12155	6411641552	0.654786	1.05017	4.58655e+08	1443	3
2020	300014	0	2774201349	19	9669	2	32.16	2	1097	0.346603	3	25700202987	8161806164	0.426886	91.5608	6.02498	8161806164	0.2608	1.234	6.84361e+08	1751	3
2021	300014	0	6230908246	20	14826	2					3	44533907483	16899804086	0.520357	71.2298	5.43505	16899804086	0.366786	1.17014	1310395434		3
2007	300015	0		0										0.205408					1.47545			2
2008	300015	0		0										0.204031					4.68866			2
2009	300015	0		2.08	2700	2	44.94	2			17	1411961298	6.0645e+08	0.060143	72.4561	1.75083	7.77384e+07	3.30014	1.23429			2
2010	300015	0		3.08	3806	2	44.94	2			17	1612827799	8.64877e+08	0.069441	95.1343	2.82447	8.64877e+08	0.103457	1.01594			2
2011	300015	0		4.08	5531	1	44.94	2			17	1721842001	1310624472	0.074987	62.0795	2.50422	1.18537e+08	0.108319	0.997706			2
2012	300015	0		5.08	6457	1	45.01	2			17	1929818184	1640130451	0.072043	39.9111	1.89436	1640130451	0.109958	1.04327			2
2013	300015	0		6.08	6866	2	44.45	2			17	2118840830	1984967287	0.072783	61.5682	5.36892	1984967287	0.172559	1.03148			2
2014	300015	0		7.08	7929	2	44.01	2			17	2550430405	2402047617	0.070266	57.6132	6.00147	1.77047e+08	0.22471	0.984735			2
2015	300015	0		8.08	10093	2	42	2			17	3256625248	3165580471	0.070522	71.2902	7.96945	3165580471	0.190242	0.984719		76	2
2016	300015	0	1.3808e+08	9.08	13071	2	41	2			17	4065932527	4000401671	0.064809	53.2674	6.23728	4000401671	0.209308	0.988308		82	2
2017	300015	0	1.51939e+08	10.08	15702	2	40.78	2			17	9312830202	5962845560	0.045011	61.618	4.51755	5962845560	0.724222	0.997492		86	2
2018	300015	0	2.55073e+08	11.08	16430	2	39.11	2			17	9626580345	8008573955	0.051258	58.8103	5.49142	8008573955	0.080114	0.991544	9.74947e+07	248	2
2019	300015	0	3.71315e+08	12.08	18241	2	37.81	2			17	11894748817	9990103976	0.043479	85.6295	8.88669	3.94904e+08	0.344718	1.02384	2.1152e+07	258	2
2020	300015	0	3.85151e+08	13.08	22808	2	35.48	2			17	15540590965	11912409985	0.033578	164.429	16.896	11912409985	0.490648	1.01126	1.64248e+08	291	2
2021	300015	0	3.79728e+08	14.08	26970	2					17	21849010103	15000809438	0.030991	92.5422	9.16664	15000809438	0.198731	0.975511	222549895		2
2007	300016	0		0										1.62966					1.15144			3
2008	300016	0		0										0.642934					1.1421			3
2009	300016	0		0	215	1	21.13	2	1	0.0232558	3	4.51309e+08	2.16811e+08	0.252983	67.5853	1.85617	2.16811e+08	2.06347	1.09182			3
2010	300016	0		0	240	1	21.13	2			3	4.75113e+08	1.82052e+08	0.289466	45.5165	2.64391	1.82052e+08	0.080746	0.988985		30	3
2011	300016	0		0	301	1	21.13	2	1	0.00943396	3	5.24656e+08	1.96702e+08	0.374702	30.1962	1.84942	1.96659e+08	0.105445	0.970848			3
2012	300016	0		0	388	1	21.13	2			3	5.83597e+08	2.73979e+08	0.468974	36.1042	3.19921	2.73979e+08	0.113119	0.982724			3
2013	300016	0		0	437	1	21.13	2			3	6.20542e+08	3.31616e+08	0.534397	38.111	3.60343	3.31616e+08	0.06219	1.02923			3
2014	300016	0		0	624	1	23.43	2			3	9.07005e+08	4.3998e+08	0.495798	49.0886	4.46608	4.3998e+08	0.339358	0.940815			3
2015	300016	0		0	617	1	21.52	2	4	0.0121951	3	1050020353	4.91431e+08	0.429546	379.621	8.73803	4.91431e+08	0.190086	1.02335		104	3
2016	300016	0		0	412	1	22.64	2	11	0.0167173	3	9.56093e+08	4.98861e+08	0.49429	388.33	5.17585	4.98861e+08	-0.033385	0.968605		53	3
2017	300016	0		0	461	1	22.64	2	1	0.00190476	3	1140884991	522538130	0.458011	37.5608	3.32012	522538130	0.193279	1.12137		58	3
2018	300016	0		0	535	1	22.64	2	16	0.0206986	3	1288719156	608053473	0.471828	23.1652	2.40623	608053473	0.129578	1.09463	2.8073e+07	71	3
2019	300016	0		0	641	1	22.37	2			3	1623818111	8.19119e+08	0.50444	12.987	2.38883	8.19119e+08	0.260025	1.05161	5.06806e+07	88	3
2020	300016	0		0	827	2	22.38	2			3	2847573507	8.27338e+08	0.356931	30.698	1.8191	8.27338e+08	0.416671	0.971985	5.17198e+07	107	3
2021	300016	0		0	905	2	21.83	2			3	2902882759	8.43901e+08	0.348807	41.5304	1.69348	8.43901e+08	0.029972	1.15611	4.72271e+07		3
2007	300017	0		0										1.24911					0.996923			3
2008	300017	0		0										1.53805					0.99201			3
2009	300017	0		9.92	520	2	26.02	2			9	7.26902e+08	2.87013e+08	0.390187	99.7238	1.88343	2.87013e+08	3.77502	1.28073		106	3
2010	300017	0	1.17278e+07	10.92	582	2	26.02	2	8	0.101266	9	7.77571e+08	3.62282e+08	0.455912	67.8519	2.08244	3.62282e+08	0.075429	1.34695			3
2011	300017	0	2.10455e+07	11.92	695	1	26.02	2	2	0.0188679	9	8.40036e+08	5.42142e+08	0.62879	37.1433	1.68991	5.35572e+08	0.082278	1.44854			3
2012	300017	0	3.44862e+07	12.92	887	1	26.02	2			9	9.82364e+08	8.14799e+08	0.808057	25.1064	1.93987	8.14799e+08	0.159374	1.33183			3
2013	300017	0	5.03753e+07	13.92	1157	1	23.69	2	9	0.0206422	9	1391348212	1204990980	0.847528	55.9967	6.66372	1204990980	0.405041	1.18521			3
2014	300017	0	8.6973e+07	14.92	1654	1	21.5	2	4	0.0133779	9	1977660518	1910767116	0.930578	31.6184	5.74209	1910767116	0.406037	0.962568			3
2015	300017	0	226145080	15.92	2286	1	21.19	2	20	0.0609756	9	3505737691	2931661538	0.867679	51.1982	9.10903	2931661538	0.65168	0.97974		1490	3
2016	300017	0	475408673	16.92	2846	1	17.85	2	25	0.0379939	9	8662651843	4446527249	0.499981	34.4263	3.67381	4446527249	1.6287	0.924514		1914	3
2017	300017	0	956890299	17.92	3748	1	17.4	2	25	0.047619	9	10262718682	5372671118	0.460342	31.4126	2.13728	4501451892	0.154473	1.22479		2521	3
2018	300017	0	1667244458	18.92	4122	1	15.77		54	0.0698577	9	11940124566	6337460593	0.441506	23.8867	1.68618	5111896947	0.184058	0.928441	3.69975e+08	2879	3
2019	300017	0	1949057964	19.92	3172	1	14.96		129	0.0838207	9	10330948687	6007497816	0.394333	622.884	2.26039	4504499033	-0.015622	0.826527	5.50945e+08	2099	3
2020	300017	0	1872726091	20.92	2374	1	10.64		55	0.0173776	9	10160745438	5686641003	0.375138	76.9973	1.7326	5686641003	-0.024749	0.950873	5.86979e+08	1428	3
2021	300017	0	1727343359	21.92	2397	2	10.67				9		4575014681	0.319441	100.012	1.66154	4575014681	-0.031445	4.27482	5.43188e+08		3
2007	300018	0		0										1.10467					1.02652			2
2008	300018	0		0										0.931218					1.03533			2
2009	300018	0		0	234	2	9	2	1	0.0232558	3	6.89145e+08	1.56925e+08	0.222814	54.4652	1.73344	156455269	4.56334	0.982262			2
2010	300018	0		0	282	1	9	2	3	0.0379747	3	6.92561e+08	1.29549e+08	0.180562	62.7779	2.40527	1.29549e+08	0.021786	0.809755			2
2011	300018	0		0	408	1	9	2			3	7.71636e+08	1.78904e+08	0.18147	33.5955	1.39632	1.33998e+08	0.029165	0.76558			2
2012	300018	0		0	405	1	9	2			3	8.1178e+08	2.23307e+08	0.175436	25.798	1.4307	2.23307e+08	0.021855	0.596793			2
2013	300018	0		0	438	1	9	2	5	0.0114679	3	8.12612e+08	2.05221e+08	0.191892	35.6119	1.65915	2.05221e+08	0.027865	0.640765			2
2014	300018	0		0	519	1	9	2	11	0.0367893	3	8.5411e+08	2.25107e+08	0.213401	51.6061	2.65557	2.25107e+08	0.054468	0.753243			2
2015	300018	0		0	772	1	7.34	2	14	0.0426829	3	1522707260	270961136	0.129937	115.022	3.91354	1.82026e+08	0.712972	0.769593		311	2
2016	300018	0		0	792	1	7.34	2	16	0.0243161	3	1598126723	3.59011e+08	0.117952	51.3088	2.80806	3.59011e+08	0.012185	0.824377		381	2
2017	300018	0		0	755	1	7.28	2	19	0.0361905	3	1740886964	4.0404e+08	0.112007	29.3967	1.6323	4.0404e+08	0.033221	0.87768		401	2
2018	300018	0		0	788	1	7.32	2	14	0.0181113	3	1211329456	3.76223e+08	0.168142		1.68695	3.76223e+08	-0.345756	0.382528	7.16097e+07	417	2
2019	300018	0		0	886	1	5.59	2	10	0.00649773	3	1243785602	3.93913e+08	0.168443	57.5168	1.87989	3.93913e+08	0.207509	0.961747	7.35403e+07	435	2
2020	300018	0		0	1026	2	5.6	2	15	0.00473934	3	1322615924	4.06392e+08	0.174189	62.8865	2.21283	4.06392e+08	0.029305	0.903232	7.96607e+07	519	2
2021	300018	0		0	981	2	5.6	2			3	1420920284	4.20509e+08	0.174676	46.3357	2.62954	4.20509e+08	0.043211	0.897306	7.98622e+07		2
2007	300019	0		0										1.17475					1.0972			1
2008	300019	0		0										0.9086					1.11544			1
2009	300019	0		11.17	254	1	20.12	2	2	0.0465116	3	4.2139e+08	1.6962e+08	0.402524	63.0292	1.89225	1.6962e+08	1.82005	1.12565			1
2010	300019	0		12.17	284	1	20.12	2	2	0.0253165	3	4.68957e+08	2.02629e+08	0.432085	51.8163	2.10643	2.02629e+08	0.11288	1.02019			1
2011	300019	0	1.43715e+07	13.17	346	1	20.12	2	5	0.0471698	3	531300487	3.39568e+08	0.523269	25.4457	1.50118	3.39568e+08	0.075812	0.980197			1
2012	300019	0	7.90282e+06	14.17	493	1	20.12	2			3	6.02022e+08	3.72038e+08	0.560992	19.3879	1.55388	3.72038e+08	0.119181	1.05974			1
2013	300019	0	4.21544e+06	15.17	598	1	20.12	2	19	0.043578	3	670174825	4.64672e+08	0.657694	28.1448	2.5388	4.64672e+08	0.122907	1.09972			1
2014	300019	0	9.92636e+06	16.17	654	1	19.57	2	16	0.0535117	3	8.14405e+08	5.495e+08	0.747066	32.2961	2.58851	5.495e+08	0.072506	0.913047			1
2015	300019	0	9.35219e+06	17.17	643	1	19.31	2	15	0.0457317	3	8.9884e+08	6.06156e+08	0.679736	54.506	4.09183	6.06156e+08	0.060243	0.981675		118	1
2016	300019	0	1.24256e+07	18.17	670	1	15.12	2	11	0.0167173	3	9.22989e+08	6.52473e+08	0.676984	50.0521	3.68018	6.52473e+08	0.004131	0.996203		133	1
2017	300019	0	2.22213e+07	19.17	713	1	17.8	2	19	0.0361905	3	9.77795e+08	7.28231e+08	0.600548	64.2715	3.15192	7.28231e+08	0.007131	0.969959		117	1
2018	300019	0	3.34178e+07	20.17	698	1	17.8	2	1	0.00129366	3	1017179512	8.70573e+08	0.639884	30.325	1.9798	8.70573e+08	0.050249	0.983122	3.76741e+07	100	1
2019	300019	0	4.05573e+07	21.17	786	1	17.8	2	1	0.000649773	3	1146747113	1018035009	0.372346	25.444	2.76341	1018035009	-0.009727	1.00899	4.13873e+07	105	1
2020	300019	0	4.68011e+07	22.17	1123	2	17.8	2	4	0.00126382	3	1802190032	1523634033	0.461026	28.4586	3.12665	1523634033	0.250517	1.01869	7.63554e+07	155	1
2021	300019	0	8.44464e+07	23.17	1311	2	14.31	2			3	2963371325	2555679739	0.428528	29.4581	2.67015	2555679739	1.02869	0.952258	109913756	186	1
2007	300020	0		0										0.805458					1.02814			3
2008	300020	0		0										0.835035					1.04746			3
2009	300020	0		17.17	398	2	38.71	2	2	0.0465116	9	9.50106e+08	5.24616e+08	0.536943	64.6474	1.55232	5.24616e+08	1.4071	1.0903			3
2010	300020	0		18.17	453	1	38.71	2	2	0.0253165	9	1264108800	7.13037e+08	0.560373	67.9615	2.47921	7.13037e+08	0.339567	1.03071			3
2011	300020	0		19.17	779	1	38.71	2	2	0.0188679	9	1526857326	1029813635	0.639387	33.9225	1.80384	9.60791e+08	0.185785	1.02772			3
2012	300020	0		20.17	824	1	38.71	2			9	2167174048	1487450366	0.646	28.0565	1.60607	1487450366	0.381309	1.13343			3
2013	300020	0		21.17	955	1	36.44	2	23	0.0527523	9	2553102454	1854656450	0.700962	42.931	2.93485	1854656450	0.186307	1.09969			3
2014	300020	0		22.17	1141	1	28.5	2	28	0.0936455	9	4090494755	2319053655	0.520835	41.309	2.2285	2319053655	0.512966	1.06004			3
2015	300020	0		23.17	877	1	25.89	2	77	0.234756	9	4974335469	1935002049	0.338651	147.906	3.32162	1935002049	0.283682	1.04971		280	3
2016	300020	0		24.17	809	1	24.34	2	74	0.112462	9	5712229262	1655303898	0.268414	68.594	2.17028	1655303898	0.242918	1.0689		306	3
2017	300020	0		25.17	881	1	24.34	2	42	0.08	9	6062863675	1942221214	0.297056	56.5395	1.67076	1942221214	0.132383	1.22463		312	3
2018	300020	0		26.17	798	1	27.02	2	19	0.0245796	9	6144481387	2413277807	0.368099	191.813	1.14804	2413277807	0.013456	1.34984	1.06267e+08	313	3
2019	300020	0		27.17	725	1	25.54	2	21	0.0136452	9	6472516865	2079504435	0.305423	37.6967	1.31512	2079504435	0.025691	1.23429	8.86614e+07	286	3
2020	300020	0		28.17	650	1	18.39	2	38	0.0120063	9	6713578739	2138181930	0.297696	35.7424	1.27138	2138181930	0.053537	1.34702	7.17354e+07	251	3
2021	300020	0		29.17	681	1	15.4	2			9	6589119676	1999686204	0.26849	60.6794	1.33726	1999686204	-0.029948	1.62281	1.06639e+08		3
2007	300021	0		0										0.555555					1.31425			1
2008	300021	0		0										0.606155					1.37166			1
2009	300021	0		0	803	2	52.77	2	6	0.139535	3	5.82929e+08	2.69503e+08	0.386303	115.042	1.88295	2.19103e+08	0.809279	1.53698			1
2010	300021	0		0	1240	2	52.77	2	16	0.202532	3	7.84383e+08	3.27093e+08	0.404426	106.297	2.51333	2.85029e+08	0.242593	1.5139			1
2011	300021	0		0	1926	1	52.77	2	7	0.0660377	3	1118829880	3.99541e+08	0.341232	107.557	2.10936	3.99541e+08	0.467476	1.42752			1
2012	300021	0		0	1797	2	52.77	2			3	1302412206	5.70247e+08	0.493916	81.5364	1.7219	4.78191e+08	-0.06389	2.56631			1
2013	300021	0		0	1653	2	51.07	2	79	0.181193	3	1422149345	7.21506e+08	0.346682	185.459	2.11991	7.21506e+08	0.123015	1036.68			1
2014	300021	0		0	1694	2	51.07	2	43	0.143813	3	1533742360	7.89115e+08	0.41807	182.396	2.29238	7.89115e+08	0.027007	3.46342			1
2015	300021	0		0	1802	2	52.08	2			3	1695105027	1160097898	0.378162	72.3974	2.3688	1160097898	0.29868	4.73143		21	1
2016	300021	0		0	1672	2	45.48	2	34	0.0516717	3	2486127190	1029195760	0.189624	93.6077	1.92464	1029195760	0.488265	1.74318		30	1
2017	300021	0		0	1567	2	22.74	2	50	0.0952381	3	2952851524	1284423666	0.146855	51.2078	2.04624	3.92504e+08	0.238421	1.832		35	1
2018	300021	0		0	1550	2	23.3	2	386	0.499353	3	3820870784	1779589085	0.12572	30.1855	1.37358	1779589085	0.140159	1.85806	1.83119e+07	36	1
2019	300021	0		0	1655	2	23.3	2			3	3915134143	2165853141	0.094867	31.6121	1.54418	2165853141	0.069277	1.07361	2.48338e+07	38	1
2020	300021	0		0	2401	2	23.3	2			3	5506071992	2017704488	0.074265	36.446	1.35281	2017704488	0.20208	1.13673	2.95083e+07	59	1
2021	300021	0		0	2780	2	23.19	2			3	6324984405	3515088578	0.065034	32.2009	1.3376	3515088578	-0.067871	9.38547	8.98746e+07		1
2007	300022	0		0										0.95748					1.02791			1
2008	300022	0		0										1.66239					1.14164			1
2009	300022	0		0	885	1	13.97	2			6	9.7032e+08	1603394243	0.611835	94.7183	2.00698	3.80978e+08	3.89642	1.03584			1
2010	300022	0		0	1763	1	13.97	2			6	2540671657	3651894738		62.8963	1.91078		1.07096	1.03493			1
2011	300022	0		0	2320	1	13.97	2			6	3567587927	5126064817	0.236385	38.3587	1.46982	5126064817	0.37841	1.04476			1
2012	300022	0		0	3116	1	13.97	2			6	3941168699	5790683307	0.190199	80.8737	1.36802	5790683307	-0.004372	2.51022			1
2013	300022	0		0	3345	1	13.97	2			6	3853783144	5953765434	0.190103		1.41684	3.42504e+08	0.018037				1
2014	300022	0		0	1978	2	13.97	2			6	2367706782	3897486405	0.431517		2.16178	3897486405	-0.220116	-0.229153			1
2015	300022	0		0	1809	1	13.13	2			6	2322435780	3285005430	0.374787	129.641	2.35466	3285005430	0.056785	2.48128			1
2016	300022	0		0	1802	1	13.13	2			6	2229629522	3566285746	0.357365	88.5975	2.18796	3566285746	-0.060584	1.94395			1
2017	300022	0		0	1412	2	13.13	2			6	2036364941	3097332642	0.272259		1.81118	3097332642	-0.029476				1
2018	300022	0		0	1270	2	13.13	2			6	1895870012	2972935403	0.054733	42.9639	1.46131	2972935403	-0.038026		683877		1
2019	300022	0		0	1153	2	12.27	2			6	1755253830	2295229259	0.011268		1.60451	2295229259	-0.142274		2.66264e+06		1
2020	300022	0		0	1010	2	12.27	2			6	1635528811	2496984038	0.000575	90.3515	1.8656	2496984038	0.090485	2.79673	5.24906e+06	25	1
2021	300022	0		0	972	2	11.27	2			6	1591474879	2386063734	0.001368	34.3431	1.91953	2386063734	-0.143543	1.89058	4.83402e+06		1
2007	300024	0		0										0.538936					1.07197			3
2008	300024	0		0										0.608707					1.11367			3
2009	300024	0	5.68745e+07	9.67	657	2	29.55	1	8	0.186047	3	1190590733	4.66499e+08	0.336724	62.6278	1.5894	4.66499e+08	1.28701	1.10842			3
2010	300024	0	4.09533e+07	10.67	815	2	29.55	1	20	0.253165	3	1391665885	5.52159e+08	0.334524	67.9989	3.72564	4.25256e+08	0.147364	1.02963		550	3
2011	300024	0	2.13607e+07	11.67	1191	1	29.55	1	13	0.122642	3	1618666023	7.8356e+08	0.41462	31.4715	2.71194	7.8356e+08	0.199206	1.03219			3
2012	300024	0	1.51316e+07	12.67	1479	1	29.55	1			3	1933910011	1044419979	0.498636	37.6354	3.2817	1044419979	0.172962	1.06242			3
2013	300024	0	1.39268e+07	13.67	2117	1	27.37	1	4	0.00917431	3	2420912871	1319075626	0.515138	56.831	6.13373	1319075626	0.219909	1.07589			3
2014	300024	0	3.73768e+07	14.67	2480	2	27.37	1	4	0.0133779	3	3242622264	1523535057	0.439428	77.676	8.10978	1523535057	0.308633	1.02785			3
2015	300024	0	3.54669e+07	15.67	3097	2	25.27	1	60	0.182927	3	6565296654	1685391508	0.22301	120.694	6.89438	1685391508	1.113	1.01863		2033	3
2016	300024	0	9.17376e+07	16.67	3611	2	25.27	1	1	0.00151976	3	7080390079	2033481030	0.254298	79.5199	4.79925	2033481030	0.056057	0.923111		2364	3
2017	300024	0	1.28639e+08	17.67	4150	2	25.27	1	223	0.424762	3	8423638412	2455063972	0.268366	66.1962	3.6894	2031085827	0.188146	0.957542		2763	3
2018	300024	0	3.34922e+07	18.67	4513	2	25.27	1	281	0.363519	3	9516835327	3094726945	0.302571	45.334	2.4597	3094726945	0.118907	1.04695	1.4595e+08	2908	3
2019	300024	0	1.92826e+08	19.67	4559	2	25.27	1	377	0.244964	3	9937667020	2745485120	0.246211	75.3173	2.49106	2745485120	0.060309	1.20086	1.55208e+08	3009	3
2020	300024	0	1.87383e+08	20.67	4309	2	25.27	1	403	0.12733	3	10776965565	2659636080	0.214247		2.29189	2659636080	0.06006	1.39072	4.4929e+08	2760	3
2021	300024	0	1.8336e+08	21.67	4026	2					3	11106225878	3298191289	0.274826		2.15135	3298191289	0.032183	1.4894	3.07317e+08		3
2007	300025	0		0										1.4587					1.01883			3
2008	300025	0		0										1.36702					1.02485			3
2009	300025	0		6.58	628	1	22.2	2			9	3.03657e+08	1.5562e+08	0.503483	69.7077	2.04397	1.51957e+08	2.60182	1.13903			3
2010	300025	0		7.58	652	2	22.2	2			9	4.1408e+08	2.41364e+08	0.550513	59.7498	3.66634	1.95691e+08	0.177787	1.11512			3
2011	300025	0		8.58	741	1	22.2	2	4	0.0377358	9	7.48718e+08	5.12167e+08	0.551278	27.2118	1.60744	5.12167e+08	0.264818	1.45083			3
2012	300025	0		9.58	1630	2	22.2	2			9	9.12789e+08	6.26906e+08	0.567486	19.6628	1.28542	6.26906e+08	0.155519	10.7935			3
2013	300025	0		10.58	2538	2	14.47	2			9	1272611354	7.16417e+08	0.283603	42.8038	1.71828	7.16417e+08	0.679376				3
2014	300025	0		11.58	2628	1	14.05	2			9	1729552371	1058755552	0.303103	56.1103	2.24962	1058755552	0.184675	2.26236			3
2015	300025	0	8.74899e+06	12.58	3315	2	14.05	2	14	0.0426829	9	2200225884	1281457219	0.317659	34.9655	1.90727	1281457219	0.153823	3.86239		636	3
2016	300025	0	8.66351e+06	13.58	3242	2	11.71	2			9	3056547825	1310119642	0.249212	61.7783	1.9703	1310119642	0.344326			669	3
2017	300025	0	9.04722e+06	14.58	3464	1	11.71	2	1	0.00190476	9	3008886666	1415404854	0.243352		1.55043	1415404854	-0.027295	1.30016		628	3
2018	300025	0	2.51349e+07	15.58	3140	1	15.63	2	2	0.00258732	9	1989419739	1363927579	0.272233		1.58915	1363927579	-0.167052		5.50683e+07	550	3
2019	300025	0	3.00182e+07	16.58	1984	2	15.63	2			9	1612173327	1046948302	0.327543		1.99555	1046948302	-0.18453		4.72431e+07	335	3
2020	300025	0	1.59057e+07	17.58	1447	2	13.63	2			9	959809678	7.94262e+08	0.349571		2.57313	7.94262e+08	-0.247973		3.05584e+07	328	3
2021	300025	0	9.26905e+06	18.58	1310	2					9	8.07374e+08	7.16527e+08	0.377344		3.27648	7.16527e+08	-0.164519		2.65528e+07		3
2007	300026	0		0										0.676647					1.15995			3
2008	300026	0		0										0.861009					1.09049			3
2009	300026	0		9.25	563	1	27.82	2	1	0.0232558	3	1061777342	2.25081e+08	0.211958	56.7025	1.69047	2.25081e+08	3.88927	1.06487			3
2010	300026	0	475622	10.25	599	2	27.82	2	3	0.0379747	3	1279823070	3.83879e+08	0.2529	39.9094	1.96337	2.76221e+08	0.038383	0.933373			3
2011	300026	0	711355	11.25	582	1	27.82	2	9	0.0849057	3	1407469493	5.61779e+08	0.217346	25.0193	1.69761	5.61779e+08	0.110522	0.974106			3
2012	300026	0	1.19666e+06	12.25	797	1	25.28	2			3	1801820483	1229251678	0.38658	32.3832	2.60837	1229251678	0.494002	1.01389			3
2013	300026	0	1.07795e+06	13.25	959	1	25.28	2			3	2218991608	2097201203	0.614815	40.9848	5.02051	2097201203	0.143801	1.09127			3
2014	300026	0	1.40362e+06	14.25	918	1	24.7	2			3	3043409067	2863559600	0.48862	30.8189	3.75346	2863559600	0.176615	0.958721			3
2015	300026	0	1.76066e+07	15.25	5183	1	21.17	2	6	0.0182927	3	6472574269	3348250748	0.171852	39.5379	2.60448	3348250748	1.06557	0.947338		565	3
2016	300026	0	1.62927e+08	16.25	6089	1	21.19	2			3	7281311089	3867017307	0.127989	24.7353	2.05114	3867017307	0.101331	0.969717		672	3
2017	300026	0	3.1004e+08	17.25	5369	1	21.19	2			3	7428215419	3374018962	0.102338	28.6827	1.67522	5.1999e+08	-0.084145	0.901734		592	3
2018	300026	0	3.60563e+08	18.25	5487	1	21.19	2			3	7483637693	4223964734	0.125858	42.5345	1.28895	4223964734	-0.048103	1.41379	1.42044e+08	686	3
2019	300026	0	3.94891e+08	19.25	5493	2	22.22	1			3	8426545426	5002938538	0.11089	25.8304	1.35119	5002938538	0.031055	1.35281	1.82527e+08	863	3
2020	300026	0	8.277e+08	20.25	5784	2	22.24	1			3	10179628488	6488115933	0.058315	24.5838	1.55626	6488115933	0.192797	0.97648	1.80156e+08	909	3
2021	300026	0	1141831699	21.25	6120	1	22.24	1			3	11607300738	7670525029	0.074152	35.0637	2.19757	7670525029	0.155974	0.957206	2.03358e+08		3
2007	300027	0		0										0.611271					1.08838			3
2008	300027	0		0										0.862791					1.00968			3
2009	300027	0	1.55955e+06	5.08	364	2	26.14	2			18	1710539277	6.04138e+08	0.146289	110.892	1.91531	6.04138e+08	3.58546	1.07505			3
2010	300027	0	4.13987e+06	6.08	462	2	26.14	2			18	2021824715	1071714031	0.297161	65.695	3.33216	5.68245e+08	0.204033	0.964159			3
2011	300027	0	3.97252e+06	7.08	729	2	26.14	2			18	2463757404	8.92383e+08	0.086201	46.5479	2.83881	1.88875e+08	0.145823	0.933956			3
2012	300027	0	8.13895e+06	8.08	923	2	26.14	2			18	4137944745	1386401582	0.14653	35.8043	1.93667	1386401582	0.739662	1.19351			3
2013	300027	0	1.49202e+07	9.08	999	2	23.9	2			18	7212350494	2013963791	0.159477	49.9905	3.76402	2013963791	0.707638	1.07606			3
2014	300027	0	8.83695e+06	10.08	2047	1	23.28	2			18	9818641563	2389022827	0.080176	31.6683	2.90785	2389022827	0.108506	1.07148			3
2015	300027	0	3.28562e+07	11.08	2329	2	20.78	2	1	0.00304878	18	17893979297	3873565085	0.055372	47.3873	2.78173	3873565085	0.958705	1.1901		436	3
2016	300027	0	5.99794e+07	12.08	2456	2	20.76	2	4	0.00607903	18	19852631104	3503457273	0.020418	30.829	1.71412	3503457273	0.201923	1.16069		425	3
2017	300027	0	6.58514e+07	13.08	2017	1	20.84	2	1	0.00190476	18	20154662724	3946276084	0.014386	24.5393	1.46943	3946276084	-0.052925	1.56436		169	3
2018	300027	0	7.03133e+07	14.08	2010	1	20.69	2	5	0.00646831	18	18361214793	3814468574	0.003486		1.15511	5.30386e+07	-0.054167			139	3
2019	300027	0	4.41107e+07	15.08	959	1	20.74	2			18	10830053590	2243545642	0.001754		1.58466	2243545642	-0.238062		6.39735e+07	7	3
2020	300027	0	1.93717e+07	16.08	800	2	20.37	2			18	9602346304	1499998802	0.031905		1.68968	1499998802	0.00938		7.48831e+06	7	3
2021	300027	0	2.34949e+07	17.08	683	2					18	7094224006	1399063819	0.00505		1.96185	1399063819	-0.154077		6.8603e+06		3
2007	300028	0		0										0.615281					1.20477			1
2008	300028	0		0										0.534961					1.21531			1
2009	300028	0	99973.4	10.08	187	1	27.21	2	2	0.0465116	3	7.70394e+08	1.89749e+08	0.245179	104.029	2.0206	1.89749e+08	1.62236	1.17059			1
2010	300028	0	154461	11.08	408	1	27.21	2	9	0.113924	3	809898438	2.12285e+08	0.241374	52.5007	2.42698	1.88873e+08	0.013879	0.735223			1
2011	300028	0	138403	12.08	410	1	27.21	2	2	0.0188679	3	8.69259e+08	2.15542e+08	0.225347	35.9363	1.69335	2.15542e+08	0.002028	0.708792			1
2012	300028	0	6.30734e+07	13.08	648	2	27.21	2			3	1251858919	4.76497e+08	0.248249	49.5916	1.41203	4.76497e+08	0.376544	1.13013			1
2013	300028	0	2.39326e+08	14.08	903	1	27.21	2	6	0.0137615	3	1348244046	593578989	0.196326		1.7451	593578989	0.148009	1.11735			1
2014	300028	0	2.15621e+08	15.08	632	1	27.8	2	3	0.0100334	3	9.95841e+08	5.27898e+08	0.164836		3.10006	5.27898e+08	-0.159909	1.86921			1
2015	300028	0	183323000	16.08	272	1	27.8	2	3	0.00914634	3	9.6417e+08	2.4838e+08	0.10425	2218.57	19.5339	2.4838e+08	-0.109789	1.87704		76	1
2016	300028	0	1.12495e+08	17.08	150	1	27.98	2	3	0.00455927	3	495081833	1.4345e+08	0.14421	216.352	8.03583	1.4345e+08	-0.47427	1.64538		33	1
2017	300028	0	7.48435e+07	18.08	143	1	27.98	2	3	0.00571429	3	3.10909e+08	2.29193e+07	0.07357		6.02884	2.28343e+07	-0.3476			48	1
2018	300028	0		19.08	70	1	27.98	2	30	0.0388098	3	2.19207e+08	1.31574e+07	0.055319		3.21245	1.28575e+07	-0.251144	1.00031	1.50984e+06	25	1
2019	300028	0		20.08	61	1	27.98	2	30	0.0194932	3	1.83023e+08	3.24633e+06	0.002739			3.24633e+06	-0.097794		46275.4	5	1
2020	300028	0		0										0.069617			1.37336e+07	-0.008				1
2021	300028	0																				1
2007	300030	0		0										0.97889					1.17585			3
2008	300030	0		0										0.730117					1.19329			3
2009	300030	0	4.26008e+07	13.33	420	2	23.25	2	7	0.162791	3	6.57842e+08	1.40793e+08	0.214023	99.2232	1.62191	1.40793e+08	3.64293	1.20336			3
2010	300030	0	5.80194e+07	14.33	571	2	23.25	2	13	0.164557	3	6.51244e+08	165866083	0.254107	80.7481	2.39971	1.65519e+08	-0.009832	1.13649			3
2011	300030	0	8.03746e+07	15.33	499	2	23.25	2	20	0.188679	3	7.16724e+08	2.49639e+08	0.312615	40.1863	1.71987	2.12184e+08	0.042012	1.11727			3
2012	300030	0	9.35378e+07	16.33	504	1	23.25	2			3	7.66532e+08	3.04085e+08	0.334261	31.5742	1.58533	2.35886e+08	0.039711	1.35075			3
2013	300030	0	1.02547e+08	17.33	463	2	23.25	2	18	0.0412844	3	8.8308e+08	3.96737e+08	0.395182	50.5587	2.48878	2.92496e+08	0.048832	1.43516			3
2014	300030	0	1.07625e+08	18.33	474	2	23.25	2	3	0.0100334	3	1019333529	461792180	0.410626	62.3353	3.19947	3.47132e+08	0.142122	0.959886			3
2015	300030	0	1.08504e+08	19.33	1042	2	23.43	2	6	0.0182927	3	1439340844	5.45349e+08	0.29296	146.311	3.77516	3.83706e+08	0.528005	1.10822		250	3
2016	300030	0	1.12494e+08	20.33	891	2	23.43	2	12	0.0182371	3	1469878413	5.17103e+08	0.293503	140.043	2.84689	3.88442e+08	0.010472	1.2819		176	3
2017	300030	0	1.22806e+08	21.33	906	2	23.43	2	14	0.0266667	3	1745872405	5.49653e+08	0.274444	319.462	1.78803	410404869	0.129912			242	3
2018	300030	0	1.30918e+08	22.33	946	2	23.43	2	1	0.00129366	3	1511142205	549963262	0.305646		1.42237	4.30226e+08	-0.05872	2.343	1.57035e+07	234	3
2019	300030	0	1.40025e+08	23.33	798	2	23.43	2	21	0.0136452	3	1506796710	575061343	0.303004	84.234	1.74541	4.51806e+08	0.059318	1.78772	1.0194e+07	191	3
2020	300030	0	2.15257e+08	24.33	928	2	23.43	2	6	0.00189573	3	1744756403	9.19226e+08	0.411464	23.2559	2.32011	7.02551e+08	0.145097	1.15441	2.93567e+07	230	3
2021	300030	0	2.16545e+08	25.33	1017	2	17.55	1			3	1825050178	7.99834e+08	0.353866	166.569	2.02173	7.99834e+08	-0.006099	1.99641	4.23282e+07		3
2007	300031	0		0										1.35891					1.20594			3
2008	300031	0		0										1.41692					1.19842			3
2009	300031	0		9	289	2	31.03	2	3	0.0697674	3	6.8827e+08	2.76706e+08	0.402031	58.4099	1.64238	2.76706e+08	2.88708	1.1526			3
2010	300031	0	7.92887e+06	10	310	1	31.03	2	4	0.0506329	3	6.96791e+08	3.34247e+08	0.479695	50.5724	1.83779	3.34247e+08	0.01238	1.05034			3
2011	300031	0	4.01852e+07	11	338	1	31.03	2	4	0.0377358	3	787289680	444710017	0.564862	39.1474	1.34319	444710017	0.129879	1.07085			3
2012	300031	0	5.48556e+07	12	419	1	31.03	2			3	8.94383e+08	553008232	0.618313	16.8097	1.29884	553008232	0.136028	1.12928			3
2013	300031	0	4.48655e+07	13	515	1	32.67	2	12	0.0275229	3	9.98696e+08	5.61009e+08	0.561741	17.1225	1.6676	5.61009e+08	0.116632	1.09912			3
2014	300031	0	4.61936e+07	14	467	1	30.07	2	22	0.0735786	3	9.87579e+08	5.02451e+08	0.511509	31.917	2.09921	5.02451e+08	-0.016428	0.942101			3
2015	300031	0	5.95989e+07	15	532	1	30.074	2	5	0.0152439	3	1041397027	4.6982e+08	0.450525	134.626	7.06653	4.6982e+08	0.020854	0.922799		79	3
2016	300031	0	5.95446e+08	16	1017	1	22.75	2	7	0.0106383	9	3102226592	1464601971	0.130544	42.748	2.0504	1464601971	1.70353	0.980045		160	3
2017	300031	0	1111579940	17	889	1	22.75	2	7	0.0133333	9	3205312294	1579818747	0.144702	24.9	1.71476	1579818747	0.183462	1.11323		154	3
2018	300031	0	1350786126	18	821	1	22.75	2	1	0.00129366	9	3235992620	2166229148	0.179174	18.1083	1.58638	2166229148	0.004603	2.31654	3.64186e+07	145	3
2019	300031	0	1726656406	19	1048	1	22.75	2	7	0.00454841	9	4020280527	2475616071	0.178899	20.7784	1.67272	2475616071	0.140902	1.45809	5.11756e+07	209	3
2020	300031	0	1923972555	20	1194	1	22.75	2	47	0.0148499	9	4766405299	2637922427	0.117467	17.4717	1.79167	2637922427	0.016302	1.12663	7.28245e+07	337	3
2021	300031	0	1333862069	21	1382	2	20.15	2			9	5363099285	2759779257	0.080323	29.5871	2.14521	2759779257	0.000829		134462430		3
2007	300032	1		0										0.568504					1.32562			3
2008	300032	1		0										0.859188					1.41925			3
2009	300032	1	1.50525e+08	1.25	915	2	57.15	2	3	0.0697674	3	9.19354e+08	3.27198e+08	0.350193	74.1024	1.74578	3.27198e+08	2.71129	1.22825			3
2010	300032	1	1.49219e+08	2.25	832	2	57.15	2	20	0.253165	3	8.79512e+08	2.49268e+08	0.280596	81.3335	1.69278	2.49268e+08	-0.04922	1.12163			3
2011	300032	1	120108437	3.25	916	1	58.17	2	10	0.0943396	3	8.90188e+08	2.75746e+08	0.294405	48.2653	1.32245	2.64426e+08	0.011058	1.13867			3
2012	300032	1	1.41545e+08	4.25	2110	1	58.17	2			3	1142059985	3.17693e+08	0.23385	103.244	1.55462	3.17693e+08	0.023182	1.28529			3
2013	300032	1	1.53578e+08	5.25	2312	1	53.4	2	30	0.0688073	3	1287391815	4.45938e+08	0.239844	180.559	3.91756	4.45938e+08	0.064649	2.00619			3
2014	300032	1	6.43659e+08	6.25	9307	1	44.98	2	22	0.0735786	3	3203209329	1226575982	0.296107	81.9511	2.08333	1226575982	1.50172	1.03395			3
2015	300032	1	9.46031e+08	7.25	10162	2	44.98	2	198	0.603659	3	3907317545	3033641869	0.398525	71.3881	5.03335	3033641869	0.230086	0.971901		314	3
2016	300032	1	1052116690	8.25	9880	2	39.04	2	302	0.458967	3	6445353643	3376020546	0.142548	141.385	1.95673	3376020546	0.856958	1.03176		289	3
2017	300032	1	1265684773	9.25	12295	1	39.57	2	473	0.900952	3	7058698900	3705052544	0.128644	123.801	1.81919	8.4719e+08	0.17786	1.08524		580	3
2018	300032	1	1688455874	10.25	8609	1	24.95				3	2408853140	3369309669	0.227019		1.37415	3369309669	-0.517881		1.61051e+08	473	3
2019	300032	1	1485827654	11.25	7445	2	17.48	4			3	2356038898	1731784240	0.181421	82.5304	1.65881	5.72866e+08	-0.005462	1.13361	1.36012e+06	511	3
2020	300032	1	1201160878	12.25	5635	2	16.49	4			3	2270870521	1742206673	0.157549		2.27617	1742206673	-0.177073	1.30888	6.24654e+07	357	3
2021	300032	1	1150731341	13.25	4902	2					3	2878415385	1888426737	0.183074		2.37718	1888426737	0.072072	1.00593	7.53037e+07		3
2007	300034	0		0										1.27758					1.1276			3
2008	300034	0		0										1.14132					1.1323			3
2009	300034	0		0	334	2	48.02	1	2	0.0465116	3	8.62715e+08	2.912e+08	0.337539	111.847	1.77006	2.912e+08	2.52141	1.01193			3
2010	300034	0		0	354	2	48.02	1	17	0.21519	3	8.93446e+08	3.30661e+08	0.370097	89.7596	2.74306	3.30661e+08	0.03562	1.00878			3
2011	300034	0		0	363	1	48.02	1	2	0.0188679	3	9.60866e+08	3.79474e+08	0.394929	39.9347	1.81476	3.79474e+08	0.075462	0.853602			3
2012	300034	0		0	445	1	48.02	1			3	1089898228	455841075	0.424369	48.477	2.13508	455841075	0.118076	0.89693			3
2013	300034	0		0	519	1	48.02	1	14	0.0321101	3	1315744320	5.1977e+08	0.398299	45.5053	3.25362	5.1977e+08	0.207223	1.0053			3
2014	300034	0		0	523	1	47.83	1	14	0.0468227	3	1441033177	6.16583e+08	0.422955	62.4451	4.97946	6.16583e+08	0.070361	0.960448			3
2015	300034	0		0	631	1	47.08	1	14	0.0426829	3	1566929066	7.09623e+08	0.428045	66.6016	5.52634	7.09623e+08	0.034034	0.984127		232	3
2016	300034	0		0	623	1	46.66	1	14	0.0212766	3	1793930497	6.81428e+08	0.359754	87.5805	4.77126	6.81428e+08	0.128027	0.995646		245	3
2017	300034	0		0	613	1	47.09	1	14	0.0266667	3	1898647697	6.7491e+08	0.377134	106.324	2.98777	6.7491e+08	0.058051	0.978715		208	3
2018	300034	0		0	992	1	44.29	1			3	2584304558	8.92588e+08	0.342018	32.0823	1.71345	7.53739e+08	0.286348	0.992005	3.87653e+07	259	3
2019	300034	0		0	1127	1	42.36	1	14	0.00909682	3	3186080352	1446458606	0.353169	38.513	2.49843	1446458606	0.194824	1.00619	6.67725e+07	305	3
2020	300034	0		0	1166	1	42.32	1	127	0.0401264	3	3682132228	1584951960	0.353783	68.5516	4.60108	1584951960	0.130363	0.98778	9.37135e+07	317	3
2021	300034	0		0	1565	2					3	5074698427	2002632278	0.337554	84.8408	5.54334	2002632278	0.331171	0.997449	1.21647e+08		3
2007	300035	0		0										0.717839					1.01199			2
2008	300035	0		0										0.892303					1.0293			2
2009	300035	0	1.24298e+06	5.75		3	17.24	2	8	0.186047	3	759538357	1.80272e+08	0.237344	62.6644	1.6057	1.80272e+08	2.91243	1.01443			2
2010	300035	0	1.02177e+06	6.75	328	2	17.24	2	3	0.0379747	3	8.19332e+08	1.81358e+08	0.223207	46.8877	1.77001	1.73407e+08	0.022843	0.882597			2
2011	300035	0	1.96909e+06	7.75	356	2	17.24	2	1	0.00943396	3	9.50949e+08	2.38413e+08	0.212175	27.6264	1.18785	2.38413e+08	0.152803	0.884478			2
2012	300035	0	3.41455e+06	8.75	354	2	17.24	2			3	9.83229e+08	2.21872e+08	0.193525	30.2924	1.15863	2.21872e+08	0.052323	0.996518			2
2013	300035	0	2.78488e+06	9.75	353	2	17.24	2	5	0.0114679	3	1088841308	2.55726e+08	0.213242	28.2903	1.66007	2.55726e+08	0.113029	1.11014			2
2014	300035	0		10.75	339	2	17.24	2	2	0.00668896	3	1013433835	2.07068e+08	0.184364	38.6584	1.7096	2.07068e+08	-0.069048	0.874488			2
2015	300035	0	1.48109e+06	11.75	310	2	17.24	2	14	0.0426829	3	9.56847e+08	1.67035e+08	0.155168	263.137	3.40294	1.67035e+08	-0.020181	0.883278		27	2
2016	300035	0	3828392	12.75	300	2	17.24	2	13	0.0197568	3	9.74093e+08	1.62831e+08	0.167162	152.456	3.15864	1.62831e+08	0.018024	1.00088		28	2
2017	300035	0	2.0399e+06	13.75	527	2	15.56	2	22	0.0419048	3	1497765487	4.2067e+08	0.151217	81.7074	2.3258	4.2067e+08	0.240456	0.993116		65	2
2018	300035	0	2.07135e+06	14.75	740	2	15.56	2	7	0.00905563	3	1929330450	6.1932e+08	0.124259	17.8812	1.42351	6.1932e+08	0.284767	1.04702	3.64141e+07	145	2
2019	300035	0	1.34277e+07	15.75	895	2	12.58	2	13	0.00844704	3	2766371479	9.2909e+08	0.103527	33.3431	1.71418	9.2909e+08	0.353601	2.14406	5.26149e+07	175	2
2020	300035	0	5.3093e+07	16.75	1087	2	12.55	2	27	0.00853081	3	2786201082	9.73627e+08	0.109591	48.053	2.68254	9.73627e+08	-0.007099	1.32979	6.20405e+07	186	2
2021	300035	0	6.59893e+07	17.75	1882	2					3	6323245466	2193871383	0.099903	53.191	3.2087	2193871383	0.44305	1.22455	9.80033e+07		2
2007	300036	0		0										0.618096					1.13135			3
2008	300036	0		0										0.792359					1.04898			3
2009	300036	0	2.89784e+06	12.5	681	1	16.91	2	2	0.0465116	9	5.48113e+08	1.52753e+08	0.269816	91.1064	1.88416	1.52753e+08	2.50183	1.06067			3
2010	300036	0	4.05615e+06	13.5	877	1	16.91	2	2	0.0253165	9	6.4217e+08	2.02538e+08	0.295493	53.7339	2.66196	1.76193e+08	0.088265	0.912559			3
2011	300036	0	6.77367e+06	14.5	1111	1	16.91	2	2	0.0188679	9	7.248e+08	2.93109e+08	0.392863	50.1847	2.41145	2.93109e+08	0.119735	0.955106			3
2012	300036	0	1.19356e+07	15.5	936	2	16.91	2			9	7.51492e+08	2.64029e+08	0.351566	259.428	1.65959	2.64029e+08	0.063274	1.5042			3
2013	300036	0	9.92326e+06	16.5	928	1	14.96	2	1	0.00229358	9	8.13726e+08	3.12899e+08	0.374191	33.0682	2.0307	3.12899e+08	0.096394	1.13096			3
2014	300036	0	1.42934e+07	17.5	934	2	14.94	2	6	0.0200669	9	8.65522e+08	3.61113e+08	0.409152	59.7448	2.7484	3.61113e+08	0.066787	0.923697			3
2015	300036	0	1.45468e+07	18.5	1218	1	14.95	2	8	0.0243902	9	1036955204	4.67151e+08	0.426798	110.888	4.78108	4.67151e+08	0.179806	0.930634		418	3
2016	300036	0	1.64016e+07	19.5	2589	1	11.91	2			9	2194270892	8.33151e+08	0.278756	62.199	2.91448	8.33151e+08	1.06575	0.995021		1084	3
2017	300036	0		20.5	3075	1	11.91	2			9	2629728087	1249758548	0.284648	36.6968	2.43128	6.50367e+08	0.129061	1.02293		1133	3
2018	300036	0		21.5	3555	1	11.91	2			9	2822793447	1517788227	0.296379	52.7522	2.66295	1517788227	-0.021966	1.09637	1.98374e+08	1358	3
2019	300036	0		22.5	3497	1	11.91	2			9	3061994413	1735021983	0.332166	41.8605	2.8561	1735021983	0.016808	1.03165	2.2929e+08	1359	3
2020	300036	0		23.5	3762	1	11.17	2			9	3584908028	1610047437	0.268795	35.621	2.4474	1610047437	0.105795	0.97964	2.24225e+08	1324	3
2021	300036	0		24.5	4062	1	10.32	2			9	4822932163	1875094134	0.230702	51.5512	2.92711	1875094134	0.377996	0.96344	2.17297e+08		3
2007	300037	1		0										1.43919					1.09065			3
2008	300037	1		0										1.05221					1.13492			3
2009	300037	1	3.34485e+07	1.67	382	1	16.65	2	3	0.0697674		1005672069	3.18866e+08	0.30432			3.18866e+08	3.68545	1.0628			3
2010	300037	1	5.57708e+07	2.67	652	3	16.65	2	6	0.0759494	3	1100523591	4.77351e+08	0.416189	48.5868	1.81901	4.77351e+08	0.077445	0.925148			3
2011	300037	1	9.35861e+07	3.67	836	1	16.65	2	10	0.0943396	3	1222133896	6.54284e+08	0.515813	28.6184	1.5075	6.54284e+08	0.122612	0.938768			3
2012	300037	1	1.35929e+08	4.67	826	1	16.65	2			3	1351912545	6.61194e+08	0.483539	20.481	1.27794	6.61194e+08	0.098482	0.950593			3
2013	300037	1	1.48204e+08	5.67	883	1	16.65	2	14	0.0321101	3	1447068849	684352214	0.454499	25.6654	1.72898	684352214	0.062608	0.948524			3
2014	300037	1	1.94961e+08	6.67	1239	1	16.65	2	17	0.0568562	3	1632679181	7.56782e+08	0.433591	36.8653	2.31596	7.56782e+08	0.135895	0.903839			3
2015	300037	1	2.2175e+08	7.67	1509	1	15.51	2	12	0.0365854	3	2310262653	9.34257e+08	0.32704	80.8833	3.2421	9.34257e+08	0.376731	0.858474		236	3
2016	300037	1	3.34186e+08	8.67	1643	1	15.51	2	55	0.0835866	3	2797121419	1589213791	0.494511	34.5001	2.45135	1589213791	0.16196	0.983348		301	3
2017	300037	1	3.85293e+08	9.67	1875	2	15.09	2	130	0.247619	3	3699110657	1815626792	0.480512	27.6297	1.87636	1815626792	0.219904	1.03068		363	3
2018	300037	1	4.0466e+08	10.67	2098	2	15.05	2	165	0.213454	3	4409755945	2164805981	0.462692	27.7049	1.9199	2164805981	0.181894	1.25004	1.45481e+08	370	3
2019	300037	1	4.71771e+08	11.67	2209	2	15.07	2	156	0.101365	3	4948955341	2324827620	0.42296	41.7888	2.38855	2324827620	0.140254	1.09779	1.61327e+08	407	3
2020	300037	1	5.59725e+08	12.67	2405	2	13.9	2	241	0.0761453	3	7396087265	2961035387	0.37298	79.5201	4.55189	2961035387	0.492439	1.01757	1.8261e+08	443	3
2021	300037	1	7.56773e+08	13.67	2889	2	13.84	2			3	11165960481	6951272040	0.661575	34.1592	3.54345	6951272040	0.494437	0.999949	4.07219e+08		3
2007	300039	0		0										1.61542					1.01683			3
2008	300039	0		0										1.68229					1.02631			3
2009	300039	0		0	721	1	30.11	2	7	0.162791		1345390188	458887999	0.338458			458887999	4.85097	1.10372			3
2010	300039	0		0	768	1	30.11	2	6	0.0759494	3	1370399006	6.03414e+08	0.437512	67.3371	2.29389	600704580	0.019062	0.980018			3
2011	300039	0		0	931	1	30.1	2	7	0.0660377	3	1452403777	8.19969e+08	0.56456	32.6203	2.48308	8.19969e+08	0.057832	1.00844			3
2012	300039	0		0	924	1	30.11	2			3	1561084626	1102004884	0.705923	25.284	2.64599	1102004884	0.074828	1.01531			3
2013	300039	0		0	1130	1	30.11	2	2	0.00458716	3	1770810468	1323215435	0.747237	24.0916	3.51372	1323215435	0.134346	1.01213			3
2014	300039	0		0	1235	1	29.68	2	3	0.0100334	3	2117366780	1481076884	0.69949	23.243	3.14955	1481076884	0.195705	1.03416			3
2015	300039	0		0	1579	1	29.67	2	6	0.0182927	3	2426668506	1395788576	0.541578	41.0259	3.87096	1395788576	0.098386	0.909541		409	3
2016	300039	0		0	1684	2	29.82	2	16	0.0243161	3	2527915725	1497151218	0.553252	30.0243	2.84711	1497151218	0.057066	0.942635		525	3
2017	300039	0		0	1701	1	30.01	2			3	2679724094	1569916033	0.548305	25.026	2.11356	1569916033	0.053727	0.959208		515	3
2018	300039	0		0	1673	1	30.01	2	3	0.00388098	3	2747388593	1500676455	0.502245	19.18	1.67308	1500676455	0.030629	0.957459	4.73515e+07	503	3
2019	300039	0		0	1701	2	16.05	2	18	0.0116959	3	2842499295	1419026170	0.435951	20.8795	1.8231	1419026170	0.0417	0.932076	5.45631e+07	511	3
2020	300039	0		0	1640	2	16.05	2	7	0.00221169	3	2877284201	9.08009e+08	0.242165	48.0012	1.76575	9.08009e+08	0.005101	0.655948	5.91189e+07	470	3
2021	300039	0		0	1432	2					3	3355816770	1100578391	0.250752	45.9874	1.88739	1100578391	0.152845	0.687071	7.93196e+07		3
2007	300040	0		0										0.662534					1.21441			2
2008	300040	0		0										0.635995					1.12745			2
2009	300040	0	2.74117e+07	9.42	911	2	21.6	2	35	0.813953		1136903965	3.76988e+08	0.33035			3.76988e+08	1.42469	1.27012			2
2010	300040	0	2.61219e+07	10.42	986	3	21.6	2	25	0.316456	3	1143140973	468266637	0.348668	52.6846	1.42358	3.88965e+08	-0.022435	1.10278			2
2011	300040	0	1.36521e+07	11.42	1003	2	21.6	2	39	0.367925	3	1237054401	5.66599e+08	0.342181	30.8057	1.13338	5.66599e+08	0.065692	1.32471			2
2012	300040	0	2.27877e+07	12.42	682	1	21.6	2			3	1599716801	4.26752e+08	0.251072	5.8207	1.31876	4.26752e+08	0.283212	1.04715			2
2013	300040	0	1.99648e+07	13.42	565	2	21.6	2	7	0.016055	3	1452889063	2.09203e+08	0.163477	193.462	1.24703	2.09203e+08	-0.115262	2.24308			2
2014	300040	0		14.42	603	1	21.6	2	7	0.0234114	3	1396317073	1.89514e+08	0.172231		1.52573	1.89514e+08	-0.182987	-0.181825			2
2015	300040	0		15.42	929	3	19.76	2	27	0.0823171	3	2339364819	7.58767e+08	0.308487	234.288	1.75249	7.58767e+08	0.94528	0.989927		144	2
2016	300040	0		16.42	826	1	19.74	2	9	0.0136778	3	2832535366	1319491445	0.385849	30.4146	1.50168	1319491445	0.206679	0.917418		191	2
2017	300040	0		17.42	909	1	19.75	2	12	0.0228571	3	3783016420	1428214706	0.345695	33.441	1.26273	9.58313e+08	0.070944	0.93183		208	2
2018	300040	0		18.42	800	1	20.78	2	210	0.271669	3	3728798372	1023786713	0.233031	37.1831	0.957157	1023786713	-0.107519	2.74802	3.6796e+07	178	2
2019	300040	0		19.42	1076	2	20.78	2	168	0.109162	3	4954797330	7.91481e+08	0.133682	34.1805	0.977076	7.91481e+08	0.252856	1.23951	4.30915e+07	151	2
2020	300040	0		20.42	1309	2	18.74	2	74	0.0233807	3	7217505487	1279867537	0.164157	37.5237	1.05211	1279867537	0.222546		4.42493e+07	176	2
2021	300040	0		21.42	1366	2					3	8516532216	1409967922	0.16653	29.1823	1.224	1409967922	-0.037187	5.35418	4.486e+07		2
2007	300041	0		0										0.595408					1.05262			2
2008	300041	0		0										0.593253					1.01399			2
2009	300041	0		11.33	391	2	19.04	2	1	0.0232558		9.08904e+08	2.38602e+08	0.194828			2.38602e+08	2.64015	1.0617			2
2010	300041	0		12.33	461	2	19.04	2	2	0.0253165	3	9.13559e+08	4.14461e+08	0.297439	47.0454	1.92427	4.14461e+08	-0.047865	1.03817			2
2011	300041	0		13.33	410	2	19.04	2	11	0.103774	3	9.4087e+08	456485589	0.330675	27.7415	1.55934	2.6881e+08	0.011783	0.991789			2
2012	300041	0	708496	14.33	411	2	19.04	2			3	1037829183	5.05734e+08	0.283336	20.9571	1.25644	5.05734e+08	0.010597	1.05963			2
2013	300041	0	903058	15.33	792	1	19.04		88	0.201835	3	1120332415	6.42098e+08	0.355145	31.3379	2.19974	6.42098e+08	0.028772	1.27446			2
2014	300041	0	1.30988e+07	16.33	997	2	19.04	2	150	0.501672	3	1333834358	8.43725e+08	0.40646	31.7045	2.37541	8.43725e+08	0.198617	0.995362			2
2015	300041	0	2.0362e+07	17.33	1128	2	22.65	2	18	0.054878	3	1770968687	9.75212e+08	0.241404	64.0777	2.38845	9.75212e+08	0.362031	1.10439		136	2
2016	300041	0	2.9847e+07	18.33	1207	2	23.28	2	169	0.256839	3	1826220983	1131596089	0.265261	51.866	2.18874	1131596089	0.004374	0.994271		149	2
2017	300041	0	4.33449e+07	19.33	1200	2	21.92	2	15	0.0285714	3	2243664804	1515257953	0.269042	38.4803	1.64593	1515257953	0.365404	0.993861		153	2
2018	300041	0	7.75257e+07	20.33	1245	2	17.84	2	16	0.0206986	3	2408476023	1739673887	0.320637	23.9237	1.30344	1739673887	0.056529	1.06204	7.28129e+07	173	2
2019	300041	0	1.226e+08	21.33	1262	2	17.84	2	18	0.0116959	3	2684873028	1879964466	0.349678	27.2974	1.74455	651705040	-0.067738	1.14838	2.7118e+07	198	2
2020	300041	0	1.56604e+08	22.33	1412	2	18.83	2	52	0.0164297	3	3340496744	2163730555	0.386793	27.9524	2.01584	2163730555	0.131962	1.09325	1.0116e+08	228	2
2021	300041	0	2.21509e+08	23.33	1535	2	14.95	2			3	4377229553	2954341707	0.355253	35.523	2.05005	2954341707	0.276048	1.223	1.36652e+08		2
2007	300042	0		0										1.57587					1.04967			3
2008	300042	0		0										1.1546					1.0609			3
2009	300042	0		10.67	237	1	23.13	2	6	0.139535		9.0726e+08	2.72772e+08	0.298538			2.72772e+08	3.33862	1.04791			3
2010	300042	0		11.67	231	2	23.13	2	2	0.0253165	9	8.96751e+08	2.23495e+08	0.256632	138.104	1.33715	2.23495e+08	-0.046862	0.399016			3
2011	300042	0		12.67	267	2	23.13	2	34	0.320755	9	9.14782e+08	2.33592e+08	0.264398	81.4603	1.28331	2.33634e+08	0.014662	0.772276			3
2012	300042	0	27077400	13.67	242	2	23.13	2			3	886084602	2.04925e+08	0.239105	69.4778	1.15827	2.04925e+08	-0.045364	1.14428			3
2013	300042	0	2.19116e+07	14.67	173	2	23.13				3	8.73058e+08	2.31361e+08	0.271341	269.486	1.5543	2.31361e+08	-0.001461	1.14977			3
2014	300042	0	6.6716e+07	15.67	218	2	21.63		53	0.177258	3	8.612e+08	2.11018e+08	0.215279	92.4021	1.7926	2.11018e+08	0.017144	-1.08245			3
2015	300042	0	1.57018e+08	16.67	259	1	21.63	2	13	0.0396341	3	8.82546e+08	4.0414e+08	0.266248	229.935	5.20513	4.0414e+08	0.023528	-0.313383		42	3
2016	300042	0	3.18602e+08	17.67	261	2	21.63	2	88	0.133739	3	9.24531e+08	5.90887e+08	0.348948	94.8514	4.02201	5.90887e+08	0.04358	0.349023		55	3
2017	300042	0	5.4143e+08	18.67	321	2	21.63	2	31	0.0590476	3	9.51699e+08	9.28828e+08	0.471624	75.919	3.9539	9.28828e+08	0.019594	0.899266		64	3
2018	300042	0	6.88895e+08	19.67	340	2	24.93	2	1	0.00129366	3	9.98759e+08	9.66909e+08	0.441415	26.8664	1.65211	4.16395e+08	0.01098	0.883978	1.94828e+07	75	3
2019	300042	0	7.59872e+08	20.67	424	2	24.93	2	7	0.00454841	3	1085570379	1194123466	0.598129	44.3461	2.68291	1194123466	0.094909	0.838013	2.70256e+07	90	3
2020	300042	0	9.49774e+08	21.67	443	2	24.93	2	258	0.0815166	3	1179133606	1490916556	0.795811	39.7667	2.24007	1490916556	0.097988	1.17665	3.11194e+07	109	3
2021	300042	0	1217108430	22.67	517	2	24.93	2			3	1257582144	1912861728	1.02609	44.7659	2.35833	1912861728	0.065217	1.06136	3.55301e+07		3
2007	300043	0		0										1.22874					1.19703			3
2008	300043	0		0										1.47708					1.14751			3
2009	300043	0	2.23181e+07	9.58	902	1	52	2	3	0.0697674		1.64254e+08	2.33288e+08	1.52179			231465921	0.31553	1.16293		172	3
2010	300043	0	2.90964e+07	10.58	1237	1	39	2	29	0.367089	3	7.48515e+08	3.24501e+08		52.0482	1.73811		3.81053	1.09459			3
2011	300043	0	3.75456e+07	11.58	1452	1	39	2	14	0.132075	3	9.43146e+08	444315802	0.467928	48.5594	1.90936	4.37623e+08	0.278194	1.11897			3
2012	300043	0	4.48019e+07	12.58	1969	1	39	2	13	0.0722222	3	1539235315	1118434208	0.522452	22.6039	1.41311	1118434208	0.126871	1.28711			3
2013	300043	0	5.36379e+07	13.58	2252	1	38.33	2	19	0.043578	3	1824561646	2219177288	0.499273	29.783	1.67916	2219177288	0.20616	1.29089			3
2014	300043	0	5.14078e+07	14.58	3498	2	32.77	2	16	0.0535117	3	2842688433	2517684366	0.288139	27.4093	1.64102	2517684366	0.965907	1.09193			3
2015	300043	0	5.38532e+07	15.58	2948	2	32.77	2			3	3301103124	1672660686	0.237633	48.8942	4.29819	1672660686	0.323574	1.08177		740	3
2016	300043	0	3.0986e+08	16.58	3422	2	32.77	2,3	33	0.050152	3	5121692032	2393272594	0.213035	27.6943	2.26284	2393272594	0.121517	1.22713		736	3
2017	300043	0	3.51265e+08	17.58	3295	2	32.77	2,3	27	0.0514286	9	5979635184	2755489345	0.173661	30.7705	1.58092	7.52055e+08	0.16218	1.43522		852	3
2018	300043	0	773444006	18.58	2996	2	32.77	2,3			9	5955584749	2820325349	0.142391	17.1541	1.15919	2820325349	0.034056	9.36365	5.84535e+07	756	3
2019	300043	0	5.50827e+08	19.58	2482	2	32.77	2,3	9	0.00584795	9	5740027824	2594420044	0.127231	24.5107	1.44004	5.61051e+08	-0.015268		2.05486e+07	623	3
2020	300043	0	4.97894e+08	20.58	2388	2	32.77	2,3			9	5360084428	1742854011	0.09241	163.53	1.1851	1742854011	-0.062347		2.19376e+07	611	3
2021	300043	0	2.80802e+08	21.58	2179	1					9	4504554947	1406891139	0.112959		1.3997	1406891139	-0.108987		7.11212e+07		3
2007	300045	0		0										0.769275					1.04941			3
2008	300045	0		0										0.546241					1.15547			3
2009	300045	0	3750685	1.92	205	1	30.09	2	1	0.0232558		1.76161e+08	1.62791e+08	0.690268			9.82259e+07	0.206477	1.09517			3
2010	300045	0	4.72821e+06	2.92	266	2	22.46	2	15	0.189873	9	6.98364e+08	2.12215e+08	0.212801	54.9481	1.76509	1.43341e+08	3.73357	1.00381		168	3
2011	300045	0	5.7388e+06	3.92	325	1	22.46	2	6	0.0566038	9	7.82466e+08	3.02467e+08	0.26383	47.0099	1.69955	3.02467e+08	0.075114	1.10067			3
2012	300045	0	4972990	4.92	467	1	22.46	2	2	0.0111111	3	821510837	2.79834e+08	0.263666	75.8365	1.8228	2.79834e+08	0.083693	1.21422			3
2013	300045	0	4664750	5.92	529	1	21.49	2	4	0.00917431	3	9.07322e+08	3.037e+08	0.262046	546.019	4.5039	3.037e+08	0.09222	3.61037			3
2014	300045	0		6.92	753	1	21.32	2	11	0.0367893	3	1061654361	4.03386e+08	0.329641	109.788	3.04587	4.03386e+08	0.1529	0.920902			3
2015	300045	0		7.92	750	1	21.03	2	14	0.0426829	3	1158093909	4.14993e+08	0.328765	471.626	7.53144	4.14993e+08	0.105683	1.00207		381	3
2016	300045	0		8.92	728	1	19.61	2	13	0.0197568	3	1263521357	4.18542e+08	0.286583	149.507	4.05076	4.18542e+08	0.097628	1.16115		393	3
2017	300045	0		9.92	724	1	18.89	2	15	0.0285714	3	1869443894	5.70924e+08	0.229609	79.5354	2.70266	5.70924e+08	0.404234	0.985433		396	3
2018	300045	0		10.92	690	1	17.69	2	69	0.0892626	3	2347764787	6.79077e+08	0.205261	39.0709	1.7063	6.79077e+08	0.197048	0.931713	3.56935e+07	367	3
2019	300045	0		11.92	699	2	17.7	2	193	0.125406	3	2310128291	6.40771e+08	0.213658		2.17008	6.40915e+08	0.080094	0.86294	3.71782e+07	365	3
2020	300045	0		12.92	725	1	17.72	2	247	0.0780411	3	2394246267	6.45075e+08	0.206532	207.269	2.25344	6.45075e+08	0.036296	1.10177	5.30211e+07	395	3
2021	300045	0		13.92	689	1					3	2205237744	6.65046e+08	0.246101		2.83095	6.65046e+08	-0.089732	1.09968	3.55627e+07		3
2007	300046	0		0										0.876661					1.05136			2
2008	300046	0		0										0.996457					1.06453			2
2009	300046	0	3.58375e+06	6	534	2	66.52	2	6	0.139535		2.43428e+08	2.11325e+08	0.868121			2.11325e+08	0.224704	1.0556		32	2
2010	300046	0		7	667	2	49.66	2	2	0.0253165	3	8.94683e+08	2.67419e+08	0.298898	48.8236	1.88085	2.67419e+08	2.67535	0.918379			2
2011	300046	0	5.53944e+06	8	726	1	49.66	2	4	0.0377358	3	952209306	322939014	0.339097	25.2477	1.74001	322939014	0.064456	0.935766			2
2012	300046	0	1.20422e+07	9	694	1	49.66	2	10	0.0555556	3	9.15664e+08	2.69672e+08	0.29451	21.652	1.23124	2.69672e+08	-0.03838	0.9933			2
2013	300046	0	8.64837e+06	10	570	1	49.66	2	9	0.0206422	3	9.0755e+08	2.20113e+08	0.242536	44.351	1.658	2.20113e+08	-0.008861	1.09558			2
2014	300046	0	9.42465e+06	11	543	2	44.74	2	5	0.0167224	3	8.79422e+08	2.21713e+08	0.252113	45.5665	2.01147	2.21713e+08	-0.030994	1.02078			2
2015	300046	0	9.31169e+06	12	476	2	40.02	2	13	0.0396341	3	8.32431e+08	1.66154e+08	0.199601	136.958	4.26412	1.66154e+08	-0.053433	0.991679		58	2
2016	300046	0	7.90443e+06	13	531	2	40.02	2	2	0.00303951	3	1051359064	2.42092e+08	0.186155	92.082	3.52689	2.42092e+08	0.217332	0.483694		56	2
2017	300046	0	7.47888e+06	14	530	2	30.02	2	8	0.0152381	3	1025717939	2.78652e+08	0.209233	59.107	3.25915	2.78652e+08	-0.025375	0.915275		58	2
2018	300046	0	1.12365e+07	15	550	2	30.02	2	5	0.00646831	3	1050389798	418108793	0.257311	27.5062	2.39332	418108793	0.005427	0.975611	7.34052e+06	60	2
2019	300046	0	1.28967e+07	16	511	2	30.02	2	3	0.00194932	3	8.06758e+08	2.64938e+08	0.365967		4.46805	2.64938e+08	-0.318135	0.989799	7.86529e+06	57	2
2020	300046	0	1.09649e+07	17	520	2	30.02	2	4	0.00126382	3	7.69275e+08	3.88245e+08	0.360486	177.331	7.10121	3.88245e+08	0.071809	0.960413	9.00512e+06	62	2
2021	300046	0	1.14983e+07	18	531	1	26.32	2			3	1107347835	3.29009e+08	0.291311	128.704	5.03948	3.29009e+08	0.522906	0.784802	1.09624e+07		2
2007	300047	0		0										0.846864					1.03679			3
2008	300047	0		0										1.11056					1.0311			3
2009	300047	0		2.67	933	2	19.82	2				2.56589e+08	2.46311e+08	0.937248			2.42498e+08	0.310629	1.13784			3
2010	300047	0		3.67	1522	2	14.7	2	5	0.0632911	9	1044617516	2.47255e+08	0.217834	47.3584	1.50207	2.25281e+08	2.9971	1.03061			3
2011	300047	0		4.67	1875	1	14.7	2	6	0.0566038	9	1102226898	4.17445e+08	0.321333	21.1819	1.26425	4.17445e+08	0.052602	1.22286			3
2012	300047	0	1.42752e+07	5.67	2228	1	14.7		1	0.00555556	9	1250111371	6.65088e+08	0.325467	17.9706	1.21682	6.65088e+08	0.112609	1.36979			3
2013	300047	0	1.13026e+07	6.67	2421	1	14.61	2	16	0.0366972	9	1576229609	1023069902	0.414485	25.1457	1.84146	1023069902	0.134772	1.39416			3
2014	300047	0	1.42534e+07	7.67	2932	1	13.83	2	4	0.0133779	9	1907433921	1186644496	0.274651	55.3831	1.9448	1186644496	0.199026	1.06562			3
2015	300047	0	1.82051e+07	8.67	3523	1	13.64		11	0.0335366	9	2417278485	1676615031	0.274802	125.429	3.47736	555893019	0.227517	1.19151		2267	3
2016	300047	0	1.95451e+07	9.67	4270	1	13.01		12	0.0182371	9	3182734895	2448219642	0.244644	89.35	2.40422	2448219642	0.402324	1.18739		1356	3
2017	300047	0	2.22611e+07	10.67	4777	1	10.15	2	13	0.0247619	9	4095014277	2963058965	0.214482	24.6297	1.25031	7.93899e+08	0.304834	0.993279		1481	3
2018	300047	0	6.05028e+07	11.67	4925	1	10.16	2	13	0.0168176	9	4678931278	3766826443	0.215527	18.1388	1.20806	8.61922e+08	0.08042	1.03643	5.88466e+07	1685	3
2019	300047	0	7.33655e+07	12.67	5380	2	9.24	2	15	0.00974659	9	5740434753	4470792753	0.219315	33.2397	1.24813	4470792753	-0.01441	2.42924	2.13236e+08	1811	3
2020	300047	0	5.06908e+07	13.67	5218	2	8.65	2	16	0.00505529	9	6053841708	5254159765	0.204945	27.6891	1.18807	5254159765	-0.0178	1.33291	2.1685e+08	1786	3
2021	300047	0	5.03017e+07	14.67	5997	2	8.65	2			9	6295755220	5614223550	0.214894	61.312	1.19625	5614223550	0.070744	1.12021	273751567		3
2007	300048	0		0										0.959329					1.02391			3
2008	300048	0		0										0.707044					1.0312			3
2009	300048	0		0	335	2	39	2	9	0.209302		4.07257e+08	2.95661e+08	0.753583			2.95661e+08	0.633776	1.03471			3
2010	300048	0		0	614	1	28.52	2	8	0.101266	3	1541299443	387402720	0.250597	73.9424	1.96059	387402720	2.9581	0.849794			3
2011	300048	0		0	1095	1	28.52	2	8	0.0754717	3	1816315335	5.91507e+08	0.325099	31.6447	1.46063	5.87774e+08	0.16952	0.937226			3
2012	300048	0		0	1124	2	29.06	2	1	0.00555556	3	1795542405	7.02566e+08	0.38155	18.5762	1.28324	7.02566e+08	0.002685	1.04422		343	3
2013	300048	0		0	1261	1	27.14	2	12	0.0275229	3	1852890011	6.61852e+08	0.341465	59.5228	1.47738	6.61852e+08	0.00396	1.18277			3
2014	300048	0		0	1658	1	27.14	2	13	0.0434783	3	2092301423	6.67447e+08	0.283035	86.6735	2.21294	6.67447e+08	-0.008735	1.011			3
2015	300048	0		0	1830	1	24.14	2	27	0.0823171	3	3365581412	8.07516e+08	0.146884	119.765	2.33257	8.07516e+08	0.540697	1.14882		464	3
2016	300048	0		0	2246	2	21.72	2	17	0.0258359	3	4927803810	1417391175	0.14406	29.1037	1.62841	1417391175	0.073553	1.00257		546	3
2017	300048	0		0	2461	1	21.72	2	17	0.032381	3	4686364357	1350928407	0.122775	76.3731	1.29421	1350928407	0.057241	1.51169		602	3
2018	300048	0		0	1806	1	21.21	2	168	0.217335	3	4153127015	1206297162	0.07799		1.07616	2.45533e+08	-0.002087		1.35447e+07	423	3
2019	300048	0		0	1742	2	21.48	2	441	0.28655	3	3754925948	1303728043	0.061242		1.09372	1303728043	-0.143427	0.641369	7.8144e+07	424	3
2020	300048	0		0	1224	2	18.83	2	334	0.105529	3	2599945858	1256569347	0.045348		2.39384	1256569347	-0.243627	-2.24761	9.20113e+07	357	3
2021	300048	0		0	1021	2	18.93	2			3	2484768922	1204203247	0.054194	164.443	3.40474	1204203247	-0.045273	2.54617	6.49077e+07		3
2007	300049	0		0										0.571922					1.30512			2
2008	300049	0		0										0.58365					1.28809			2
2009	300049	0		8	330	2	25.27	2	4	0.0930233		2.50965e+08	1.79975e+08	0.635693			1.71796e+08	0.107622	1.20668			2
2010	300049	0		9	307	2	16.21	2	4	0.0506329	3	7.9566e+08	2.10246e+08	0.229333	54.3908	1.60237	1.90187e+08	2.06866	0.953373			2
2011	300049	0		10	416	2	16.21	2	4	0.0377358	3	8.73443e+08	301658212	0.235447	25.2677	1.2964	2.0438e+08	0.046717	0.952441			2
2012	300049	0	6.78771e+07	11	449	1	16.21	2			3	9.27585e+08	4.07639e+08	0.273654	38.7872	1.31263	4.07639e+08	-0.011056	1.14115			2
2013	300049	0	1.45731e+08	12	461	2	13.64	2			3	1141774608	5.23483e+08	0.295105	1628.68	2.69804	5.23483e+08	0.170691	2.00386			2
2014	300049	0	2.82736e+08	13	459	2	10.01	2			3	1331193904	6.45518e+08	0.309178	49.7557	3.09318	6.45518e+08	0.046348	1.31296			2
2015	300049	0	2.44709e+08	14	579	2	11.08	2			3	2040946203	604191265	0.296968	86.3952	3.40864	604191265	0.115896	0.996167		79	2
2016	300049	0	2.65312e+08	15	619	2	11.0861	2			3	2406635583	826987167	0.283804	37.2304	2.31672	826987167	0.17748	1.01678		116	2
2017	300049	0	4.31261e+08	16	649	2	11.31	2			3	2502614058	8.49675e+08	0.183259	37.4135	1.54692	8.49675e+08	0.089897	1.01581		133	2
2018	300049	0	473712869	17	626	2	11.31	2			3	2134224256	8.67029e+08	0.22344	59.0451	1.46903	8.67029e+08	-0.068125	1.08756	6.47259e+07	97	2
2019	300049	0	512770269	18	519	2	11.31	2			3	2250226095	8.31739e+08	0.164195	19.9668	1.17245	2.20383e+08	-0.043547	1.40397	1.47773e+06	117	2
2020	300049	0	5.06595e+08	19	508	2	11.31	2			3	2290529207	8.07533e+08	0.202818	23.7791	1.20302	8.07533e+08	0.021358	1.11695	6.58247e+07	82	2
2021	300049	0	4.58833e+08	20	645	2					3	2524643000	8.98483e+08	0.2034	26.1201	1.71523	8.98483e+08	-0.000936	1.03876	6.47922e+07		2
2007	300050	0		0										0.685361					0.996713			3
2008	300050	0		0										0.832201					1.02117			3
2009	300050	0	525128	8.17	491	2	45	2				2.98498e+08	327448487	1.06173			327448487	0.818765	1.05805			3
2010	300050	0	594192	9.17	1041	2	33.33	2	2	0.0253165	9	1653008640	4.64114e+08	0.259323	37.8841	1.89823	4.64114e+08	4.56585	0.950858			3
2011	300050	0	827146	10.17	1430	2	33.33	2	5	0.0471698	9	1692009061	3.76131e+08	0.1938	31.5943	1.28305	3.20204e+08	0.02583	0.910236			3
2012	300050	0	3.73489e+06	11.17	1821	2	33.33	2	2	0.0111111	9	1652152505	3.6885e+08	0.185258	150.919	1.12889	3.6885e+08	0.014494	0.886435			3
2013	300050	0	1.1905e+07	12.17	1674	1	30.32	2	5	0.0114679	9	1534896170	3.51168e+08	0.176537		1.39389	3.51168e+08	-0.005369	0.381637			3
2014	300050	0	1.83636e+07	13.17	1510	1	30.32	2			9	2370173129	4.47054e+08	0.152006	75.6988	1.33866	4.47054e+08	0.43995	-0.246174			3
2015	300050	0	1.52839e+07	14.17	1826	2	24.13	2	6	0.0182927	9	2431323004	6.96042e+08	0.150345	78.3312	2.62632	6.96042e+08	0.022708	0.056426		262	3
2016	300050	0	1.18056e+07	15.17	1941	1	24.13	2	1	0.00151976	9	2479788666	7.35686e+08	0.172931	54.4502	2.16272	7.35686e+08	-0.017464	0.303377		254	3
2017	300050	0	1.83797e+07	16.17	2395	1	21	2	2	0.00380952	9	3527932718	8.84874e+08	0.128138	44.3971	1.27149	8.84874e+08	0.339949	0.781129		320	3
2018	300050	0	2.93722e+07	17.17	1597	1	20.45	2	60	0.0776197	9	3660245676	9.83233e+08	0.115037	65.2986	1.09759	3.88422e+08	0.044587	2.6596	7.50376e+07	335	3
2019	300050	0	4.36439e+07	18.17	1232	1	17.57	2	72	0.0467836	9	3295576468	1244350147	0.124489		1.15206	1244350147	-0.160567	1.1972	1.02066e+08	309	3
2020	300050	0	4.70232e+07	19.17	1153	1	16.75	2			9	3077088296	6.75174e+08	0.127264	129.987	1.21019	6.75174e+08	0.005169	1.03215	7.60905e+07	292	3
2021	300050	0	4.07642e+07	20.17	1021	2					9	1582498595	3.7687e+08	0.138969		1.94385	3.7687e+08	-0.271962	1.09888	7.85436e+07		3
2007	300052	0		0										0.594024					1.00152			3
2008	300052	0		0										0.289675					0.960828			3
2009	300052	0		1.67	571	1	34	2				1.86599e+08	7.86758e+07	0.420986			7.86204e+07	0.007957	1.08596		388	3
2010	300052	0		2.67	690	1	25.5	2			9	9.34469e+08	7.95975e+07	0.081557	87.9025	1.51168	7.95975e+07	3.99531	0.905983			3
2011	300052	0		3.67	1361	1	25.5	2	1	0.00943396	9	9.61588e+08	1.32011e+08	0.088484	138.825	1.41969	8.22057e+07	-0.004123	1.20469			3
2012	300052	0		4.67	1256	1	27.39	2			9	9.7906e+08	1.84988e+08	0.13483	90.7797	1.30826	1.84988e+08	0.046296	1.47017			3
2013	300052	0		5.67	1718	1	27.39	2			9	1404836139	3.24476e+08	0.116201	108.155	3.63422	3.24476e+08	0.321925	3.51529			3
2014	300052	0		6.67	1169	1	27.39	2			9	1535173496	4.89528e+08	0.147833	820.194	3.79557	4.89528e+08	0.175864	1.29223			3
2015	300052	0		7.67	817	1	27.28	2			9	1255858292	3.43091e+08	0.088013	120.873	6.19983	3.43091e+08	-0.040616	1.04691		442	3
2016	300052	0		8.67	612	1	27.28	2			9	1104819898	3.21348e+08	0.156761		5.7495	3.21348e+08	-0.154204	0.996609		291	3
2017	300052	0		9.67	510	1	27.86	2			9	1139853356	3.13223e+08	0.086537	75.5943	3.56774	1.04418e+08	-0.015687	1.02191		246	3
2018	300052	0		10.67	402	1	27.47	2			9	1227887864	3.34005e+08	0.075011	70.2702	2.52696	3.34005e+08	0.091115	1.30107	4.48145e+07	143	3
2019	300052	0		11.67	329	2	27.37	2			9	1438349150	4.68826e+08	0.106874	82.3082	3.2249	4.68826e+08	0.009008	2.09895	4.24885e+07	85	3
2020	300052	0		12.67	404	2	12.44	2			9	1054418691	2.93844e+08	0.028046		2.63548	2.93844e+08	0.029189		3.59064e+07	105	3
2021	300052	0		13.67	498	1					9	1071752666	3.55131e+08	0.016329		8.37147	3.55131e+08	-0.016188	1.29241	5.45743e+07		3
2007	300053	1		0										0.404382					1.045			3
2008	300053	1		0										0.617646					1.06468			3
2009	300053	1	1.17237e+07	1.75	103	2	46.58	3	7	0.162791		1.97794e+08	1.58613e+08	0.623036			1.58613e+08	0.213195	1.14119			3
2010	300053	1	2.56284e+07	2.75	152	2	34.93	3	1	0.0126582	3	6.01417e+08	1.75893e+08	0.178529	86.6389	1.84965	1.02206e+08	2.11185	1.28076			3
2011	300053	1	3.15881e+07	3.75	175	2	34.93	3	5	0.0471698	3	6.17242e+08	1.78087e+08	0.184022	49.7686	2.09201	1.78087e+08	0.039681	1.31242			3
2012	300053	1	3.51013e+07	4.75	250	2	34.93	3	7	0.0388889	3	629200879	1.60537e+08	0.154556	46.8355	1.60811	1.60537e+08	0.029086	1.2608			3
2013	300053	1	2.67489e+07	5.75	254	2	27.93	3	23	0.0527523	3	6.81077e+08	1.51237e+08	0.164747	74.3296	2.57739	1.51237e+08	0.056572	1.39743			3
2014	300053	1		6.75	222	2	22.94	3	12	0.0401338	3	7.506e+08	1.76502e+08	0.197702	138.108	3.96921	1.76502e+08	0.126338	1.18013			3
2015	300053	1	4264170	7.75	408	2	20.72	3	76	0.231707	3	1498158132	3.88817e+08	0.096933	160.48	4.90393	3.88817e+08	0.703	1.30671		161	3
2016	300053	1	1.47096e+07	8.75	844	2	18.37	3	77	0.117021	3	2532549273	5.59937e+08	0.053441	104.538	2.97621	5.59937e+08	0.614065	0.942219		247	3
2017	300053	1	1.60095e+07	9.75	774	2	18.37	3			3	2754098801	7.38851e+08	0.05204	73.8021	2.84463	7.38851e+08	0.080031	0.988884		220	3
2018	300053	1	1.67611e+07	10.75	866	2	16.31	3	98	0.126779	3	4100060991	9.05993e+08	0.04684	60.4086	1.43405	9.05993e+08	0.502314	1.47609	6.20948e+07	213	3
2019	300053	1	1.23377e+07	11.75	1122	2	15.08	1	125	0.0812216	3	3947143758	8.51704e+08	0.052917		2.23084	8.51704e+08	0.031997	0.999663	6.15493e+07	275	3
2020	300053	1	9.84447e+06	12.75	1072	2	15.08	1	179	0.0565561	3	3933246527	8.69832e+08	0.060422	58.6443	1.75891	8.69832e+08	0.004596	1.00962	58454118	329	3
2021	300053	1	3.7773e+06	13.75	893	2					3	3903715589	6.96011e+08	0.084889	167.634	1.93881	6.96011e+08	0.010661	1.03607	5.69647e+07		3
2007	300054	0		0										1.4769					1.04655			2
2008	300054	0		0										1.09817					0.966597			2
2009	300054	0		0	150	2	31	2	1	0.0232558		2.36254e+08	2.32543e+08	0.991925			2.13649e+08	0.152135	1.04036			2
2010	300054	0		0	185	2	23.25	2	2	0.0253165	3	6.67885e+08	2.52144e+08		90.548	2.23973		2.03609	0.944317			2
2011	300054	0		0	182	1	23.25	2	5	0.0471698	3	6.59407e+08	2.41226e+08	0.362414	46.2716	2.32877	2.41226e+08	-0.003798	0.875989			2
2012	300054	0		0	550	1	23.05	2	6	0.0333333	3	8.91584e+08	3.16506e+08	0.335091	51.842	2.5712	2.36006e+08	0.081125	0.964458			2
2013	300054	0		0	813	2	19.1	2	30	0.0688073	3	1377453639	4.90538e+08	0.227669	65.3939	3.02843	4.90538e+08	0.512443	1.0933			2
2014	300054	0		0	1082	1	19.04	2	19	0.0635452	3	1563016167	9.18638e+08	0.206928	36.8444	2.91198	2.26791e+08	0.028882	0.897858			2
2015	300054	0		0	1113	1	18.19	2	31	0.0945122	3	1778687091	1049836364	0.177472	40.5569	2.9439	1049836364	0.099843	0.936649		234	2
2016	300054	0		0	2078	1	16.93	2	76	0.115502	3	2987599879	1306332067	0.11489	41.3478	2.72176	1306332067	0.861355	0.954702		401	2
2017	300054	0		0	2288	1	15.47	2	59	0.112381	3	3912635991	1700240338	0.095651	31.9944	2.29554	3.13869e+08	0.462499	0.981709		488	2
2018	300054	0		0	1902	1	15.48	2	87	0.112549	3	3960556470	1337596555	0.100929	22.546	1.43216	1337596555	0.046059	0.980825	1.06699e+08	511	2
2019	300054	0		0	2472	2	15.14	2	34	0.0220923	3	4201730002	1148795536	0.07341	591.878	2.01244	1148795536	0.150239	1.00391	117809447	524	2
2020	300054	0		0	3010	2	14.92	2	564	0.178199	3	4450170835	1816859092	0.067849		3.30239	1816859092	0.012231	0.903234	1.64573e+08	650	2
2021	300054	0		0	3239	2	14.8	2			3	5107312594	2355886992	0.059009	93.4673	3.78192	2355886992	0.037452	0.861471	2.55279e+08		2
2007	300055	0		0										1.09864					0.993853			3
2008	300055	0		0										2.10604					0.994071			3
2009	300055	0		0										1.12668					0.997867			3
2010	300055	0		0	543	1	30.94	2	1	0.0126582	13	1809872248	2.67006e+08	0.148573	251.581	2.91749	2.67006e+08	3.24719	0.747898		30	3
2011	300055	0		0	627	1	30.94	2	1	0.00943396	13	2107351593	3.49173e+08	0.180918	58.1271	1.32269	3.49173e+08	0.050351	0.706677			3
2012	300055	0		0	773	2	30.94	2	6	0.0333333	5	2169268050	5.80922e+08	0.274311	42.419	1.28102	5.80922e+08	0.066844	0.756095			3
2013	300055	0		0	992	2	30.94	2	12	0.0275229	5	2391555925	7.7199e+08	0.332642	63.6831	3.17585	7.7199e+08	0.079886	0.84463			3
2014	300055	0		0	1335	1	28.88	2	8	0.0267559	5	3672152438	1029153051	0.186961	56.8485	2.58383	1029153051	0.321768	0.778321			3
2015	300055	0		0	1513	1	28.88	2	10	0.0304878	5	5990938705	1971283226	0.089024	55.027	2.54152	1971283226	0.48904	1.38476		15	3
2016	300055	0		0	1476	1	27.5	2	15	0.0227964	5	7296771298	1684669310	0.06235	53.6771	1.80478	1684669310	0.316206	1.32993		17	3
2017	300055	0		0	1379	1	27.5	2	17	0.032381	5	7998004031	2071246442	0.168154	59.6399	2.5431	1037670007	0.095399	1.01052		17	3
2018	300055	0		0	1431	2	27.5	2	136	0.175938	5	7419632914	1324280445	0.069722		1.12306	1324280445	-0.070814	1.01812	3.56925e+07	21	3
2019	300055	0		0	1163	2	27.5	2	23	0.0149448	5	7161150952	8.40126e+08	0.058277	81.2712	0.994222	8.40126e+08	0.001261	2.48903	2.80105e+07	21	3
2020	300055	0		0	1153	2	27.5	2	139	0.0439179	5	6542873620	6.31016e+08	0.062335		0.974015	6.31016e+08	0.011925	2.26153	1.54379e+07	20	3
2021	300055	0		0	1207	1	27.5	2			5	7252113939	2009317667	0.046029	40.9094	1.78715	2009317667	-0.056712	1.11186	7.20627e+07		3
2007	300056	0		0										1.3334					1.10994			3
2008	300056	0		0										0.944661					1.12766			3
2009	300056	0		8.75	165	2	35.44	2	4	0.0930233		1.76425e+08	1.32104e+08	0.748781			1.32104e+08	0.952955	1.13281			3
2010	300056	0		9.75	213	2	26.58	2	4	0.0506329	3	4.56966e+08	1.70669e+08	0.373483	93.6235	1.88905	1.70669e+08	1.59014	1.21001			3
2011	300056	0	1.97843e+07	10.75	305	2	26.33	2	1	0.00943396	3	608784750	2.85846e+08	0.454593	42.4463	1.60332	2.85846e+08	0.343269	1.30967			3
2012	300056	0	2.30575e+07	11.75	276	2	26.58	2	1	0.00555556	3	6.58677e+08	2.99781e+08	0.422789	120.727	1.34587	2.99781e+08	0.120662	2.94046			3
2013	300056	0	2.07844e+07	12.75	285	2	19.94	2	1	0.00229358	3	7.16888e+08	4.33958e+08	0.582802	47.2652	2.81325	4.33958e+08	0.042744	1.49024			3
2014	300056	0	1.4693e+07	13.75	325	2	19.94	2	2	0.00668896	3	8.69131e+08	4.54529e+08	0.48513	53.868	3.46556	4.54529e+08	0.18178	1.09476			3
2015	300056	0	1.57375e+07	14.75	487	1	19.72	2	18	0.054878	3	1528256558	6.88207e+08	0.357948	99.9042	3.74476	6.88207e+08	0.390341	1.2383		73	3
2016	300056	0	2.52103e+08	15.75	640	1	17.35	2	1	0.00151976	3	2785381657	9.48059e+08	0.129144		2.06412	9.48059e+08	0.833177			143	3
2017	300056	0	6.01374e+08	16.75	616	1	14.89	2	18	0.0342857	3	2724976604	1309103505	0.163282	85.2353	1.29632	1309103505	-0.106791	3.2909		161	3
2018	300056	0	3.80287e+08	17.75	605	2	14.89	2	1	0.00129366	3	2633991579	7.86492e+08	0.185806		1.2298	7.86492e+08	-0.051047	19.5109	4.67852e+07	142	3
2019	300056	0	7.20264e+07	18.75	684	2	15.01	2	14	0.00909682	3	1903215590	1475739097	0.26756		1.63688	1475739097	-0.186444		3.29642e+07	85	3
2020	300056	0	4.1264e+07	19.75	1485	2	19.96	2	7	0.00221169	3	1619800775	1824388663	0.194991	59.2549	1.72974	1824388663	0.094373	1.23629	3.09198e+07	182	3
2021	300056	0	1.17859e+07	20.75	1701	2					3	1295929861	1142038158	0.334736		2.50291	1142038158	-0.264022		2.5902e+07		3
2007	300057	0		0										0.939941					1.33304			3
2008	300057	0		0										1.02363					1.3029			3
2009	300057	0		11.83	432	2	68.35	2	2	0.0465116		6.62823e+08	7.08709e+08	1.06852			7.08709e+08	0.187683	1.20933			3
2010	300057	0		12.83	462	2	51.18	2	6	0.0759494	3	1522712712	627883721	0.412047	69.1035	1.71744	627883721	1.29745	1.05358			3
2011	300057	0		13.83	508	1	51.18	2	4	0.0377358	3	1607429250	6.30492e+08	0.392057	40.4882	1.44109	6.30492e+08	0.055353	1.02664			3
2012	300057	0	8.01723e+07	14.83	1327	1	51.18	2	16	0.0888889	3	3295349192	1704399443	0.333859	21.8489	1.18557	1704399443	0.224886	1.56907			3
2013	300057	0	4.57579e+08	15.83	1228	1	51.26	2	14	0.0321101	3	3805874501	2034046910	0.289519	28.2256	1.46406	2034046910	0.024285	1.80724			3
2014	300057	0	904547931	16.83	1191	1	51.26	2	34	0.113712	3	4498914709	2173981330	0.261102	17.9814	1.23999	2173981330	0.106831	1.3897			3
2015	300057	0	8.95789e+08	17.83	1176	1	49.2	2	16	0.0487805	3	4535795274	2193542489	0.227571	130.429	1.67211	5.60507e+08	0.098211	1.30006		197	3
2016	300057	0	9.30823e+08	18.83	1280	2	41.9	2	28	0.0425532	3	4572476832	2235919518	0.195181	65.4923	1.45506	2235919518	0.03985	1.38212		171	3
2017	300057	0	1050715638	19.83	1353	2	41.9	2	101	0.192381	3	5585965545	3212808241	0.215886	49.546	1.19951	3212808241	0.1376	1.33121		228	3
2018	300057	0	1348477854	20.83	1398	2	42.65	2	155	0.200517	3	6271380155	4168791936	0.128597	19.1292	0.994711	4168791936	0.302051	1.48125	1.13924e+08	213	3
2019	300057	0	1396866150	21.83	1458	2	33.13	2	186	0.120858	3	6919080632	4452155649	0.113875	33.0281	1.06657	4452155649	0.027105	1.34929	1.28704e+08	253	3
2020	300057	0	1262842655	22.83	1584	2	33.09	2	27	0.00853081	3	8280120805	5068584855	0.081936	50.6809	0.976472	5068584855	0.250376	1.46783	1.34188e+08	249	3
2021	300057	0	1173990331	23.83	1891	2	32.65	2			3	7764120809	5437457033	0.072779		1.278	5437457033	-0.020453		1.51179e+08		3
2007	300058	0		0										0.036029					0.999624			3
2008	300058	0		0										0.738586					0.998839			3
2009	300058	0		7.17	612	1	13.06	2				3.0403e+08	3.67613e+08	0.828402			3.67613e+08	0.076605	1.12656			3
2010	300058	0		8.17	743	1	9.79	2			9	9.50503e+08	4.95724e+08	0.254257	67.5353	1.88149	2.13347e+08	2.49917	1.01557			3
2011	300058	0		9.17	1499	1	9.79	2			9	1507337148	1266058301	0.107995	37.5426	2.41045	9.53803e+07	0.052541	0.914832			3
2012	300058	0	4.29963e+06	10.17	2206	1	8.89	2			12	2565445131	2175378052	0.061938	34.9756	2.43752	2175378052	0.900781	1.36168			3
2013	300058	0		11.17	2813	1	7.59	2			12	6729456652	3583998130	0.054728	49.696	2.70691	3583998130	1.49851	1.19308			3
2014	300058	0	4.05448e+08	12.17	4123	2	7.31	2			12	11370173092	5979088239	0.05649	27.4569	1.9392	5979088239	0.486999	1.10605			3
2015	300058	0	1107010511	13.17	5597	2	7.09	2			12	16369211954	8347269023	0.033868	366.955	2.04689	8347269023	0.462268	1.25139		308	3
2016	300058	0	3227051128	14.17	6758	1	7.26	2			12	16529171501	12319105878	0.042779	29.4854	1.69803	12319105878	0.223951	33.8171		648	3
2017	300058	0	1573663504	15.17	6606	2	6.56	2	19	0.0361905	12	16731818186	15230837652	0.046641	48.5749	1.24889	15230837652	0.013365			701	3
2018	300058	0		16.17	5445	2	8.78	2	21	0.0271669	12	16962501973	23103968544	0.063377	22.9685	1.13542	7.22586e+08	0.007919	1.25225		420	3
2019	300058	0		17.17	5055	2	7.7	2	20	0.0129955	12	19051336299	28105717717	0.050136	19.4583	1.24078	28105717717	0.059596	1.04616	3.19931e+07	321	3
2020	300058	0		18.17	5058	2	7.7	2	21	0.00663507	12	21518969470	40526890931	0.043089	20.1197	1.26487	40526890931	0.000747	2.1646	4.68209e+07	298	3
2021	300058	0		19.17	2885	2					12	17933906009	40077913635	0.046993	51.5915	1.9236	40077913635	0.011958	1.94889	6.54226e+07		3
2007	300061	0		0										0.658496					1.41014			3
2008	300061	0		0										0.737369					1.5048			3
2009	300061	0		0										0.768369					1.25515			3
2010	300061	0	1.27294e+08	14.08	856	1	56	2	15	0.189873	3	4.66254e+08	170377405	0.394928	87.9056	1.55417	1.82435e+08	1.11132	1.69279			3
2011	300061	0	1.47895e+08	15.08	1464	1	56	2	1	0.00943396	3	6.35652e+08	2.82714e+08	0.464363	59.4058	1.30241	2.82714e+08	0.303745	2.79909			3
2012	300061	0	182781699	16.08	1754	1	56	2	2	0.0111111	3	6.49196e+08	3.54129e+08	0.449	1720.61	1.18508	3.54129e+08	0.005731	9.8139			3
2013	300061	0	2.15253e+08	17.08	1752	1	56	2	3	0.00688073	3	7.07779e+08	4.19456e+08	0.424479	39.5915	1.74268	4.19456e+08	-0.014483	1.84654			3
2014	300061	0	9.71338e+07	18.08	1997	1	56	2	3	0.0100334	3	7.69431e+08	6.20738e+08	0.314358	42.199	1.99671	6.20738e+08	0.133564	1.07425			3
2015	300061	0	1.07335e+08	19.08	2103	1	55.22	2	12	0.0365854	3	8.3088e+08	6.94441e+08	0.375021	109.768	4.95405	6.94441e+08	0.066089	1.07286		199	3
2016	300061	0	1.17336e+08	20.08	4127	1	26.19	2	3	0.00455927	3	3785383883	1000944963	0.091733	105.323	1.6396	1000944963	3.77829	1.03724		243	3
2017	300061	0	1.31023e+08	21.08	4886	2	26.15	2	11	0.0209524	3	4389859937	1987346441	0.110123	25.8539	1.41089	1987346441	0.067599	3.53561		280	3
2018	300061	0	7.0934e+08	22.08	2811	2	26.12	2	19	0.0245796	3	3000174555	2305336480	0.002125		1.21482	2305336480	-0.07682	1.04266	7.81502e+07	108	3
2019	300061	0	2.78551e+07	23.08	2799	2	20.55	2			12	3836173670	1233452879	0.004147	171.328	1.35265	1233452879	0.149026	2.04605	5.24088e+07	185	3
2020	300061	0	2.78551e+07	24.08	2550	2	19.85	2			12	2405856337	1465204978	0.005019		1.56067	1.08668e+07	-0.445303			165	3
2021	300061	0		25.08	1031	2					12	1731626770	1054373936	0.005497		3.78566	1054373936	-0.212679		3.32763e+07		3
2007	300062	0		0										0.686566					1.07618			3
2008	300062	0		0										0.757206					1.11719			3
2009	300062	0		0										0.746918					1.10462			3
2010	300062	0	4.9164e+06	8.08	659	1	26.65	2,3	7	0.0886076	3	866705113	2.41812e+08	0.279492	51.5325	1.65985	1.96326e+08	2.30161	1.00128			3
2011	300062	0	6.80343e+06	9.08	722	1	26.65	2,3	13	0.122642	3	8.75963e+08	3.22502e+08	0.325345	24.0495	1.23409	3.22502e+08	0.064134	1.04663			3
2012	300062	0	6.4688e+06	10.08	750	1	26.49	2,3			3	9.32433e+08	3.14972e+08	0.381778	32.6332	1.18599	3.14972e+08	0.072942	1.02428			3
2013	300062	0	4.95497e+06	11.08	749	1	26.56	2,3	13	0.0298165	3	1032656562	4.4613e+08	0.435424	35.575	1.38411	4.4613e+08	0.109624	1.05943			3
2014	300062	0	5.4788e+06	12.08	707	1	25.42	2,3	2	0.00668896	3	1026538995	4.57529e+08	0.309281	55.2938	1.50595	4.57529e+08	0.048265	0.798315			3
2015	300062	0	1.11083e+07	13.08	1397	1	25.46	2,3	1	0.00304878	3	2550006358	7.30841e+08	0.269919	72.0795	1.65408	7.30841e+08	0.360809	0.872333		259	3
2016	300062	0	5.48272e+07	14.08	957	1	20.26	2,3	69	0.104863	3	1779954260	1000206118	0.332809	57.4565	2.24289	1000206118	-0.006449	1.4491		230	3
2017	300062	0	7.83471e+07	15.08	1009	1	20.26	2,3			3	2073576481	8.05906e+08	0.210023		1.37353	8.05906e+08	0.168727	2.54311		202	3
2018	300062	0	3.14603e+08	16.08	1060	1	20.26	2,3			3	2172566925	9.95644e+08	0.206672	75.0888	1.19717	3.27813e+08	0.076012	1.67661	5.6332e+06	189	3
2019	300062	0	4.22229e+08	17.08	1056	1	20.16	2,3			3	2122732008	9.20633e+08	0.223541	64.802	1.25314	9.20633e+08	-0.005759	1.64317	3.28612e+07	118	3
2020	300062	0	6.74955e+06	18.08	967	1	20.16	2,3			3	1959253005	9.49974e+08	0.294264	236.053	1.79001	9.49974e+08	-0.086975	1.21504	3.32186e+07	168	3
2021	300062	0	5.79568e+06	19.08	934		20.16	2,3			3	2051421028	1029566414	0.309859	153.187	1.81528	1029566414	0.082621	1.09451	2.68781e+07		3
2007	300063	0		0										0.657269					1.1547			3
2008	300063	0		0										0.752068					1.17894			3
2009	300063	0		0										0.748612					1.15614			3
2010	300063	0	1.35551e+06	10	974	2	51.51	2	3	0.0379747	3	6.92682e+08	268915500	0.249031	69.7295	1.42207	1.57974e+08	2.52105	0.853679			3
2011	300063	0	3.26572e+06	11	917	2	51.51	2	2	0.0188679	3	6.91254e+08	3.52255e+08	0.304648	53.6254	1.16295	3.52255e+08	-0.029001	0.692259			3
2012	300063	0	4.36539e+06	12	939	2	51.51	2			3	7.53207e+08	3.57808e+08	0.294293	62.3431	1.09341	3.57808e+08	0.07014	0.983091			3
2013	300063	0	3.83948e+06	13	1213	2	42.55	2	2	0.00458716	3	9.56673e+08	6.56269e+08	0.308071	73.2325	1.21391	6.56269e+08	0.137259	1.37593			3
2014	300063	0		14	1299	2	42.55	2	3	0.0100334	3	1200014933	9.0529e+08	0.243474	209.327	2.18738	9.0529e+08	0.135812	2.28981			3
2015	300063	0	1.5447e+08	15	2340	2	30.39	2	7	0.0213415	3	3351429604	1714069388	0.084585	293.229	2.28554	1714069388	1.78194			338	3
2016	300063	0	1.99081e+08	16	2356	2	23.5	2			12	3686908858	5289656149	0.039969	59.3444	1.79344	5289656149	0.091412	1.41145		259	3
2017	300063	0	2.49551e+08	17	1918	2	23.5	2	15	0.0285714	12	3548662407	6876115332	1.93766		1.32391	6876115332	-0.049107	3.28421		292	3
2018	300063	0	3.1293e+08	18	1938	2	23.5	2			12	2514499027	7967709804	3.16871		1.37325	7967709804	-0.354868	1.12841	1.78078e+07	252	3
2019	300063	0	3.11847e+08	19	1774	2	22.79	2	21	0.0136452	12	2753289356	8673655780	0.001211	30.2346	1.33652	8673655780	-0.012572	2.27085	4.02179e+07	361	3
2020	300063	0	2.4261e+08	20	1955	2	22.76	2	33	0.0104265	12	3179880581	10674947587	0.001185	31.0507	1.64989	10674947587	0.014916		3.50146e+07	398	3
2021	300063	0	288967060	21	1965	2					12	3424824057	10641504277	0.001719	26.9461	1.52787	10641504277	-0.020919		4.551e+07		3
2007	300065	0		0										0.819507					1.07881			3
2008	300065	0		0										1.01631					1.1491			3
2009	300065	0		0										0.67248					1.04802			3
2010	300065	0	4.70052e+07	9.92	285	2	18.46	2	16	0.202532	9	6.44092e+08	1.80456e+08	0.136584	92.1368	1.98528	8.33905e+07	2.74106	0.83948			3
2011	300065	0	3.7003e+07	10.92	433	1	18.46	2	18	0.169811	9	7.35784e+08	2.74045e+08	0.136563	48.1289	1.45759	2.74045e+08	-0.024922	0.913223			3
2012	300065	0	3.05686e+07	11.92	356	1	18.46	2	4	0.0222222	3	7.2926e+08	2.57791e+08	0.160213		1.33155	2.57791e+08	-0.033137	0.663381			3
2013	300065	0	2.33201e+07	12.92	368	1	18.46	2	22	0.0504587	3	8.34936e+08	3.58501e+08	0.19746	89.2834	1.75015	1.25889e+08	0.107608	2.48513			3
2014	300065	0	3.30809e+07	13.92	405	1	18.46	2	2	0.00668896	3	8.2593e+08	3.92821e+08	0.258467	196.633	3.63244	3.92821e+08	0.030474	1.54299			3
2015	300065	0	3.30411e+07	14.92	378	1	19.4	2	3	0.00914634	3	1657280225	3.27813e+08	0.131502	254.811	4.33712	3.27813e+08	0.972829	1.32123		147	3
2016	300065	0	2.79883e+07	15.92	503	1	21.58	2	8	0.0121581	3	1808703979	7.1657e+08	0.135265	83.9716	4.2397	7.1657e+08	0.045232	1.26961		217	3
2017	300065	0	6.43302e+07	16.92	504	1	21.58	2	159	0.302857	3	2212605507	8.05147e+08	0.157494	42.1103	2.67142	8.05147e+08	0.035141	1.01574		236	3
2018	300065	0	9.28136e+07	17.92	467	1	19.64	2			3	2168165591	7.69604e+08	0.076521	29.6337	1.74186	7.69604e+08	0.496222	1.01811	3.89504e+07	224	3
2019	300065	0	8.80861e+07	18.92	505	1	19.64	2	3	0.00194932	3	2207711466	8.12157e+08	0.069807	48.059	2.16202	8.12157e+08	0.09866	1.0937	3.03793e+07	281	3
2020	300065	0	9.61823e+07	19.92	489	1	19.24	2			3	2918631554	8.70931e+08	0.072582	101.675	2.16598	8.70931e+08	0.376492	1.65557	3.91947e+07	307	3
2021	300065	0	8.9482e+07	20.92	508	1	13.68	2			3	2854599603	9.02382e+08	0.064911	195.196	3.31052	9.02382e+08	-0.008582		4.8034e+07		3
2007	300066	0		0										1.21613					1.02274			2
2008	300066	0		0										1.46324					1.06132			2
2009	300066	0		0										1.2305					1.0542			2
2010	300066	0		0	880	2	42.4	2	24	0.303797	3	923727400	3.81314e+08	0.413578	43.7976	1.56837	3.70697e+08	2.57652	0.957582			2
2011	300066	0		0	773	2	42.4	2	4	0.0377358	3	1060449635	4.63695e+08	0.451935	21.3323	1.15824	4.63695e+08	0.103951	0.902892			2
2012	300066	0		0	1109	2	42.4	2	7	0.0388889	3	1122704499	6.12977e+08	0.495501	16.367	1.14849	6.12977e+08	0.026565	0.927924			2
2013	300066	0		0	1161	2	41.01	2	2	0.00458716	3	1240211902	6.7621e+08	0.50204	24.691	1.90776	6.7621e+08	0.058901	0.955677			2
2014	300066	0		0	1172	2	41.01	2	1	0.00334448	3	1416047804	6.97933e+08	0.433629	25.9952	2.65792	6.97933e+08	0.143002	0.930267			2
2015	300066	0		0	1124	2	40.84	2	9	0.027439	3	1601568851	6.47047e+08	0.371212	62.7019	5.34291	6.47047e+08	0.164074	0.923212		142	2
2016	300066	0		0	1258	2	40.84	2	12	0.0182371	3	1763340197	6.95124e+08	0.379977	50.4335	3.7326	6.95124e+08	0.103503	0.935474		146	2
2017	300066	0		0	1211	2	40.84	2	23	0.0438095	3	1804579734	6.10367e+08	0.306506	57.4944	2.58971	495606488	0.024192	0.919438		171	2
2018	300066	0		0	1242	2	40.84	2	21	0.0271669	3	1893598341	6.87188e+08	0.326044	33.8387	1.89007	6.87188e+08	0.046766	0.916587	3.95359e+07	188	2
2019	300066	0		0	1609	2	40.84	2	65	0.0422352	3	2188589391	9.87501e+08	0.429064	24.0599	2.28782	9.87501e+08	0.1392	0.992368	5.59134e+07	204	2
2020	300066	0		0	1493	2	40.84	2	59	0.0186414	3	2361810450	9.38316e+08	0.370324	22.6962	2.21314	9.38316e+08	0.065308	0.993217	5.20328e+07	250	2
2021	300066	0		0	1414	2	40.84	2			3	2464659513	9.3694e+08	0.310454	25.8778	2.19256	9.3694e+08	0.083284	0.991343	5.35461e+07		2
2007	300067	0		0										1.43686					1.01253			3
2008	300067	0		0										1.1904					1.05097			3
2009	300067	0		0										0.845048					1.08861			3
2010	300067	0		2.42	303	2	44.88	2	2	0.0253165	3	7.45915e+08	1.87685e+08	0.235184	75.2915	1.45752	1.74881e+08	2.25233	1.02382		59	3
2011	300067	0		3.42	469	1	44.88	2	8	0.0754717	3	7.6366e+08	2.33814e+08	0.248552	39.3747	1.23691	2.33814e+08	-0.020073	0.886606			3
2012	300067	0		4.42	438	1	44.88	2	19	0.105556	3	7.46446e+08	2.6245e+08	0.227002	46.6427	1.16051	2.6245e+08	-0.003962	0.957971			3
2013	300067	0		5.42	614	1	44.04	2	41	0.0940367	3	8.90125e+08	5.06744e+08	0.332224	34.9917	1.55497	5.06744e+08	0.065004	0.98699			3
2014	300067	0		6.42	718	1	43.92	2	27	0.090301	3	1026933540	746362291	0.51996	29.6464	2.21932	746362291	0.137668	0.993031			3
2015	300067	0		7.42	908	1	43.84	2	48	0.146341	3	1372477552	6.89949e+08	0.345807	88.9998	3.13742	6.89949e+08	0.374096	1.14155		198	3
2016	300067	0		8.42	890	1	42.51	2	16	0.0243161	3	1443475086	1003779196	0.38259	57.8267	2.627	1003779196	0.109806	1.37725		149	3
2017	300067	0		9.42	801	1	38.13	2	79	0.150476	3	1779103884	1332897473	0.507945	51.8879	1.92581	1332897473	0.292824	1.10087		155	3
2018	300067	0		10.42	861	1	38.51	2	43	0.0556274	3	1904021214	1159937624	0.524938	26.3168	1.70745	1159937624	0.056971	1.05794	5.13562e+07	169	3
2019	300067	0		11.42	809	2	38.72	2	154	0.100065	3	2030537609	1124493081	0.49798	24.7751	1.78609	1124493081	0.070553	1.12983	5.2465e+07	182	3
2020	300067	0		12.42	808	1	38.66	2	181	0.057188	3	2330355222	9.95044e+08	0.368698	35.3323	1.71219	9.95044e+08	0.153259	1.13881	4.40348e+07	175	3
2021	300067	0		13.42	971	1					3	2706767830	1052000568	0.408338	43.2872	1.62023	1052000568	0.087168	1.08462	4.4425e+07		3
2007	300068	0		0										1.28856					1.63862			3
2008	300068	0		0										1.75551					1.43922			3
2009	300068	0		0										1.4019					1.17782			3
2010	300068	0	3.00323e+08	13.08	1612	1	20.75	2,3	5	0.0632911	3	2905361797	1453122179		89.9269	1.41138		2.19282	0.991837			3
2011	300068	0	3.10883e+08	14.08	1720	1	20.75	2,3	9	0.0849057	3	3241524651	1684258371	0.417046	46.6424	1.19845	1684258371	0.023939	0.777379			3
2012	300068	0	3.78991e+08	15.08	1578	1	20.61	2,3	16	0.0888889	3	3906236671	3104406048	0.514902	24.1189	1.10953	1590370305	0.052708	1.17503			3
2013	300068	0	648267403	16.08	1591	1	20.61	2,3	1	0.00229358	3	4231864748	3507527394	0.558352	31.3284	1.24056	3507527394	0.002812	1.35117			3
2014	300068	0	8.25702e+08	17.08	1799	1	19.67	2,3	8	0.0267559	3	4867864366	3786361272	0.553567	58.1161	1.41965	3786361272	0.245611	1.05519			3
2015	300068	0	8.97001e+08	18.08	2473	1	19.67	2,3	18	0.054878	3	6932185128	5153126944	0.509543	42.9747	1.90014	5153126944	0.315564	1.33755		317	3
2016	300068	0	9.78808e+08	19.08	2568	2	15.12	2,3	13	0.0197568	3	9189360367	7141421743	0.352467	31.7635	1.71073	7141421743	0.4922	1.21517		375	3
2017	300068	0	1008229855	20.08	7225	1	13.61	2,3	104	0.198095	3	10894485732	8636812561	0.264036	33.5845	1.49138	8636812561	0.381227			411	3
2018	300068	0	1139680927	21.08	7343	2	13.56	2,3			3	12680983658	8063134839	0.248883	102.425	1.35297	8063134839	0.114499	1.40832	191051323	388	3
2019	300068	0	1178363723	22.08	7124	2	13.67	2,3			3	13189310051	9008443265	0.349779	36.3727	1.21905	4153245624	0.018439	1.58834	1.27686e+08	564	3
2020	300068	0	8.88976e+08	23.08	7469	1	13.84	2,3			3	14282786785	10259772565	0.345349		1.49274	10259772565	0.10494	4.72185	3.57427e+08	613	3
2021	300068	0	8.33835e+08	24.08	7861	2					3	13832109977	11847570284	0.396843		1.56551	11847570284	-0.018072	2.28696	4.36797e+08		3
2007	300069	0		0										0.539933					1.54658			2
2008	300069	0		0										0.621417					1.68552			2
2009	300069	0		0										0.700182					1.37879			2
2010	300069	0		0	222	2	46.12	2	3	0.0379747	3	5.58395e+08	1.35913e+08	0.243398	73.6337	1.65784	1.35913e+08	1.31496	1.19121			3
2011	300069	0		0	227	2	46.12	2	3	0.0283019	3	6.4622e+08	1.44399e+08	0.232223	50.7053	1.29503	1.44399e+08	-0.007083	1.16593			3
2012	300069	0		0	243	2	46.12	2	43	0.238889	3	6.94666e+08	1.45099e+08	0.186972	95.969	1.23152	1.45099e+08	0.064204	1.4578			3
2013	300069	0		0	393	1	40.99	2			3	6.9431e+08	1.92103e+08	0.25052	57.9263	1.5253	1.92103e+08	0.058626	1.19227			3
2014	300069	0		0	402	1	40.99	2	4	0.0133779	3	6.57235e+08	2.07726e+08	0.287877	114.029	1.97707	2.07726e+08	-0.032915	0.874224			3
2015	300069	0		0	389	1	36.55	2			3	6.91756e+08	2.1344e+08	0.246626	152.064	2.84332	2.1344e+08	0.059542	0.940807		48	2
2016	300069	0		0	431	1	28.04	2			3	8.2102e+08	336734744	0.337051	231.444	5.40296	336734744	0.19625	1.02309		49	3
2017	300069	0		0	439	2	28.04	2	51	0.0971429	3	9.03236e+08	2.60074e+08	0.11471	174.434	3.98254	2.60074e+08	0.005044			55	3
2018	300069	0		0	255	2	28.04	2			3	588657850	1.84284e+08	0.086934		2.01132	4.56766e+07	-0.317199		4.04167e+06	42	2
2019	300069	0		0	250	2	28.04	2			3	5.88604e+08	1.97971e+08	0.131984	76.454	2.98664	1.97971e+08	0.016918	1.16109	8.34634e+06	39	3
2020	300069	0		0	241	2	14.74	2			3	5.38903e+08	128531448	0.172093		3.728	128531448	-0.114596	9.58726	5.90363e+06	37	2
2021	300069	0		0	238	2	15.02	2			3	4.83621e+08	2.29556e+08	0.23908		6.00082	2.29556e+08	-0.171283	41.9439	8.30085e+06		2
2007	300070	0		0										0.878135					0.988177			3
2008	300070	0		0										0.820275					0.981325			3
2009	300070	0		0										0.656814					1.02665			3
2010	300070	0		9.42	830	2	25.44	2	15	0.189873	13	3171913249	5.00471e+08	0.138919	102.399	2.22363	5.00471e+08	5.58018	0.942288			3
2011	300070	0		10.42	1185	1	25.44	2	27	0.254717	13	4411799489	1026008243	0.145776	37.2152	1.83638	5.8712e+08	0.32508	0.934238			3
2012	300070	0		11.42	1185	1	25.3	2	26	0.144444	14	5260463222	1771545780	0.172699	37.212	2.58704	1771545780	0.154927	0.935913			3
2013	300070	0		12.42	1625	1	25.09	2	37	0.0848624	14	8132727230	3133272800	0.195996	38.8778	3.24737	3133272800	0.455681	1.07477			3
2014	300070	0		13.42	1941	1	24.91	2	43	0.143813	14	10535594467	3449157893	0.22209	36.9717	2.78707	3449157893	0.2905	1.09815			3
2015	300070	0		14.42	2416	1	21.82	2	41	0.125	14	18388772125	5214260273	0.212894	43.6725	2.45403	3513845913	0.871961	1.02834		322	3
2016	300070	0		15.42	2672	1	22.95	2	63	0.0957447	14	31806430085	8892285138	0.131396	29.6165	1.76158	8892285138	0.544031	1.05356		396	3
2017	300070	0		16.42	2732	1	22.85	2	116	0.220952	14	45636938938	13767286080	0.129021	21.0428	1.4923	4352817009	0.323832	1.17817		416	3
2018	300070	0		17.42	3105	1	22.77	2	86	0.111255	14	56690166328	11517809423	0.067999	18.1823	1.03299	11517809423	0.094094	1.84992	2.45167e+08	491	3
2019	300070	0		18.42	2911	1	17	2	39	0.0253411	14	67387357869	12255320528	0.074799	16.7142	1.00961	12255320528	-0.003443	1.77177	2.14094e+08	518	3
2020	300070	0		19.42	6151	2	15.74	1	83	0.0262243	14	68938425460	9617575766	0.04307	20.1759	1.00561	9617575766	-0.023152	1.61728	1.98661e+08	576	3
2021	300070	0		20.42	6108	1	21.75	1			14	70831194093	9548781385	0.05817	39.2806	0.980893	9548781385	0.009149	17.4258	227624595		3
2007	300072	0		0										0.720488					2.0583			3
2008	300072	0		0										0.893458					1.4789			3
2009	300072	0		0										0.684854					1.2308			3
2010	300072	0	413902	13.58	398	2	28.46	2	3	0.0379747	3	1450109045	4.30175e+08	0.257632	76.1305	1.58771	4.30175e+08	2.00862	1.29916			3
2011	300072	0	478907	14.58	480	1	28.46	2	6	0.0566038	3	1902292534	6.00577e+08	0.315206	31.4946	1.45441	4.52706e+08	0.087299	1.32334			3
2012	300072	0		15.58	693	1	28.46	4	3	0.0166667	3	2437332452	8.0857e+08	0.327426	25.8209	1.70775	8.0857e+08	0.256538	1.22251			3
2013	300072	0	31951.7	16.58	807	1	28.46	4	3	0.00688073	3	3318254291	1200829195	0.339154	41.8527	2.90952	1200829195	0.106017	2.05098			3
2014	300072	0	6.22121e+06	17.58	1018	1	28.36	4	11	0.0367893	3	5280820906	3009914537	0.478574	29.9235	2.74276	3009914537	0.415132	1.59572			3
2015	300072	0	6.04483e+06	18.58	1237	1	29.45	2	59	0.179878	3	10231480337	5698115188	0.469203	32.4605	2.61698	5698115188	1.31068	1.30285		195	3
2016	300072	0	7.36678e+06	19.58	1448	1	28.53	2	15	0.0227964	3	18510713070	17531101493	0.440336	33.8568	2.97417	17531101493	0.985571	1.26338		324	3
2017	300072	0	8.04905e+07	20.58	5241	1	28.3	2	4	0.00761905	3	25438818185	22477733022	0.374647	23.9325	2.58276	5234068114	0.07804	1.28134		418	3
2018	300072	0	4.47603e+08	21.58	4763	1	29.47	1	13	0.0168176	3	25414415743	15380522348	0.247309	39.3169	1.42984	15380522348	0.0867		2.92778e+08	425	3
2019	300072	0	1073690573	22.58	5167	2	29.48	1	23	0.0149448	3	21355715382	8483192867	0.077114	123.616	1.14898	9.51276e+08	-0.187458	22.7026	9.49514e+07	371	3
2020	300072	0	2526822898	23.58	5511	2	29.48	1	4	0.00126382	3	18889296831	7133442299	0.051856		1.17218	7133442299	-0.147562	1.06826	2.21972e+08	389	3
2021	300072	0	3016038411	24.58	1853	2	29.48	1			3	14769888369	5750649463	0.10596	325.421	1.65557	5750649463	0.007341	0.991639	1.84286e+08		3
2007	300073	0		0										1.96349					1.50503			3
2008	300073	0		0										2.31462					1.48402			3
2009	300073	0		0										1.61203					1.33167			3
2010	300073	0	3.59175e+08	9	799	2	30.95	1	11	0.139241	3	9.66802e+08	8.46384e+08	0.875447	107.03	1.73974	8.46384e+08	1.91541	1.34385			3
2011	300073	0	3.78581e+08	10	894	1	30.95	1	2	0.0188679	3	9.13482e+08	6.68484e+08	0.731797		1.62465	6.68484e+08	-0.055151	1.34007			3
2012	300073	0	3.0092e+08	11	574	1	30.95	1	14	0.0777778	3	9.70708e+08	6.26124e+08	0.645239	89.2904	1.30145	6.26124e+08	0.062281	1.80548			3
2013	300073	0	1.98169e+08	12	518	1	30.95	1	2	0.00458716	3	9.92896e+08	6.29954e+08	0.666578	182.367	1.88779	6.29954e+08	-0.010513	3.483			3
2014	300073	0	1.17509e+08	13	576	1	30.95	1	14	0.0468227	3	1018127295	6.24998e+08	0.618263		2.94689	6.24998e+08	0.049428	1.32412			3
2015	300073	0	1.55798e+08	14	765	2	27.06	1	2	0.00609756	3	1740697885	8.60423e+08	0.504064	535.119	3.9271	8.60423e+08	0.590957	3.35677		98	3
2016	300073	0	2.73622e+08	15	748	1	27.06	1	21	0.0319149	3	2162805654	1334546619	0.616086	79.3983	3.6977	1334546619	0.161673	0.954239		106	3
2017	300073	0	4.18554e+08	16	828	1	27.06	1	30	0.0571429	3	2723278156	2157906139	0.810444	38.4689	3.68909	2157906139	0.238742	1.12142		114	3
2018	300073	0	6.11234e+08	17	841	1	22.5	1	43	0.0556274	3	4398448371	3280669417	0.613752	38.249	2.61935	2148256448	0.517287	0.986099	7.42735e+07	117	3
2019	300073	0	6.40779e+08	18	894	2	22.5	1	30	0.0194932	3	4588350433	2284175396	0.345241		2.8245	2284175396	-0.010398	0.955296	9.91374e+07	124	3
2020	300073	0	6.50941e+08	19	1149	2	22.5	1	24	0.00758294	3	5941350704	3183317246	0.287711	75.6906	5.13852	3183317246	0.313636	1.00062	1.48289e+08	223	3
2021	300073	0	1413539050	20	1315	2	23.19	1			3	14486630380	8257865421	0.249949	40.3303	3.05114	8257865421	1.26257	0.972878	3.35711e+08		3
2007	300074	0		0										1.12387					1.04509			3
2008	300074	0		0										0.935178					1.068			3
2009	300074	0		0										0.819151					1.06084			3
2010	300074	0		0	335	1	19.26	2	70	0.886076	9	8.33044e+08	1.03417e+08	0.124167	61.6032	1.64933	1.03417e+08	5.71758	0.907819			3
2011	300074	0		0	486	2	19.26	2	13	0.122642	9	8.56311e+08	1.26404e+08	0.168084	44.2969	1.74062	1.43403e+08	0.024341	0.824177			3
2012	300074	0		0	675	1	19.26	2	34	0.188889	9	9.5748e+08	1.9944e+08	0.211123	32.2126	1.81662	1.9944e+08	0.108731	0.880317			3
2013	300074	0		0	849	1	14.85	2	2	0.00458716	9	1051562246	2.55229e+08	0.242869	48.2142	3.1307	2.55229e+08	0.111001	0.981546			3
2014	300074	0		0	1042	1	14.46	2	36	0.120401	9	1063315983	2.2088e+08	0.202468	146.139	2.92576	2.2088e+08	0.034859	1.19469			3
2015	300074	0		0	739	1	14.46	2	8	0.0243902	9	1244507872	3.31213e+08	0.223777	247.008	5.45005	3.31213e+08	0.195856	3.64716		255	3
2016	300074	0		0	712	1	12.19	2	120	0.182371	9	1382465009	3.41738e+08	0.211742	65.511	3.21956	3.41738e+08	0.07653	1.72845		240	3
2017	300074	0		0	619	1	12.04	2	9	0.0171429	9	1591008533	4.55536e+08	0.270199	135.056	2.76609	4.44637e+08	0.175347	2.52514		186	3
2018	300074	0		0	517	2	15.25	2	3	0.00388098	9	1552483261	4.48789e+08	0.275092	197.701	1.49698	4.48789e+08	-0.006286	0.687739	4.22466e+07	156	3
2019	300074	0		0	526	2	14.79	2	76	0.0493827	9	1515845757	4.77681e+08	0.296749	149.349	1.71056	4.74418e+08	-0.022342	0.334245	2.89427e+07	162	3
2020	300074	0		0	459	2	15.3	2	1	0.000315956	9	1738680520	4.4533e+08	0.220396	89.3722	1.57425	4.4533e+08	0.07452	0.620209	4.62414e+07	115	3
2021	300074	0		0	899	2					9	1795973821	4.48628e+08	0.144659	177.345	1.57905	4.48628e+08	0.008968	0.744839	4.19157e+07		3
2007	300075	0		0										0.880659					1.00065			3
2008	300075	0		0										0.595917					0.994293			3
2009	300075	0		0										0.550174					0.993726			3
2010	300075	0		0	319	2	32.82	2			9	8.75717e+08	9.57416e+07	0.109356	59.7446	1.60884	9.57416e+07	5.6732	0.866258			3
2011	300075	0		0	369	1	32.82	2			9	9.18069e+08	1.21076e+08	0.131909	36.2327	1.37814	1.21076e+08	0.0484	0.773172			3
2012	300075	0		0	578	2	32.82	2	15	0.0833333	9	1128684427	2.21977e+08	0.21527	34.656	1.51022	2.21977e+08	0.123414	0.866183			3
2013	300075	0		0	619	1	32.82	2			9	1259512566	4.06357e+08	0.261598	50.5259	2.79129	4.06357e+08	0.085058	0.967285			3
2014	300075	0		0	640	1	32.62	2	3	0.0100334	9	1411907795	5.46087e+08	0.299637	37.9221	2.67471	5.46087e+08	0.093468	0.859141			3
2015	300075	0		0	1034	1	31.45	2			9	1860828293	651135339	0.293497	99.4026	4.74835	651135339	0.305449	0.890527		208	3
2016	300075	0		0	6972	1	30.45	2	22	0.0334347	9	2352231922	9.67336e+08	0.335831	51.8842	2.71623	9.67336e+08	0.173155	0.944445		315	3
2017	300075	0		0	7504	1	28.36	2	17	0.032381	9	3062153258	1202976974	0.321334	37.2469	2.00771	1202976974	0.452374	0.966883		324	3
2018	300075	0		0	7618	1	28.38	2	9	0.0116429	9	3089023949	1288815521	0.338597	40.7982	1.55906	1288815521	0.045097	0.91183	4.85175e+07	304	3
2019	300075	0		0	7810	1	28.23	2	5	0.00324886	9	3109817326	1257538950	0.304938	37.4106	1.60463	8.58676e+08	-0.00989	0.821084	7.1341e+07	339	3
2020	300075	0		0	8323	1	24.99	2	8	0.00252765	9	4057269439	1413997068	0.250195	35.5567	1.4251	1413997068	0.260559	0.847472	9.00173e+07	333	3
2021	300075	0		0	7926	1	24.36	2			9	4364664154	1480608705	0.278902	43.1027	1.99035	1480608705	0.09776	0.892114	9.87795e+07		3
2007	300076	0		0										0.633969					1.11665			3
2008	300076	0		0										0.699033					1.12958			3
2009	300076	0		0										0.639798					1.08265			3
2010	300076	0		18.58	430	2	30.02	2	16	0.202532	3	1088563094	2.3996e+08	0.165722	54.8869	1.44891	2.3996e+08	3.09185	0.936647			3
2011	300076	0		19.58	527	2	30.02	2	10	0.0943396	3	1153007900	2.90703e+08	0.156489	42.3437	1.11534	2.90703e+08	0.053514	0.733567			3
2012	300076	0		20.58	589	2	30.02	2	6	0.0333333	3	1172818905	3.60285e+08	0.182755	35.8183	1.05889	3.60285e+08	0.000707	0.699504			3
2013	300076	0		21.58	568	2	30.02	2	25	0.0573394	3	1207201250	3.31633e+08	0.182415	330.166	2.02357	3.31633e+08	0.043752	0.44143			3
2014	300076	0		22.58	337	2	30.02	2	7	0.0234114	3	1180656306	2.64329e+08	0.180201	136.989	2.15199	2.64329e+08	0.057297	0.724154			3
2015	300076	0		23.58	318	2	30.02	2	30	0.0914634	3	1120210112	2.03519e+08	0.155061	1454.71	5.54267	2.03519e+08	-0.038157	-0.470999		60	3
2016	300076	0		24.58	351	1	30.02	2	32	0.0486322	3	1136842775	1.72012e+08	0.130553	1253.08	4.8557	1.72012e+08	0.059413	-3.37658		64	3
2017	300076	0		25.58	316	2	30.02	2	16	0.0304762	3	1122152513	1.36218e+08	0.099124		2.25802	1.36218e+08	0.002466			62	3
2018	300076	0		26.58	308	2	29.72	2			3	1102768838	2.00443e+08	0.1101	90.3781	1.56078	2.00443e+08	0.009113	1.65645	8.3337e+06	44	3
2019	300076	0		27.58	193	2	29.72	1			3	1091801894	8.65736e+07	0.083293	162.936	2.20249	8.65736e+07	-0.167668	0.164331	9.47286e+06	25	3
2020	300076	0		28.58	233	2	29.72	1	5	0.00157978	3	1123310681	1.79632e+08	0.145409	136.709	1.91446	1.79632e+08	0.032649	0.580017	8.0481e+06	28	3
2021	300076	0		29.58	230	2	29.72	1			3	1125739806	1.32452e+08	0.115356		2.21477	1.32452e+08	-0.007483	0.156898	7.31137e+06		3
2007	300077	0		0										1.34891					1.40405			3
2008	300077	0		0										1.36769					1.3018			3
2009	300077	0		0										1.36449					1.05732			3
2010	300077	0		10.75	583	2	27.5	1	10	0.126582	3	2866438129	7.02373e+08	0.245034	79.2133	1.98722	7.02373e+08	7.39595	0.886812			3
2011	300077	0	8.41075e+06	11.75	612	2	27.5	1	3	0.0283019	3	2957644947	5.71376e+08	0.193171	70.4276	1.9578	5.71376e+08	0.031899	0.696299			3
2012	300077	0	1.02357e+07	12.75	680	2	27.5	1	7	0.0388889	3	2891551865	4.2838e+08	0.1479	71.0842	1.24849	4.2838e+08	-0.027209	0.442289			3
2013	300077	0	6.46892e+06	13.75	509	2	5.85		8	0.0183486	3	2839565746	4.33622e+08	0.149251	1447.72	1.9201	4.33622e+08	-0.012338	-0.108252			3
2014	300077	0	1.03909e+07	14.75	428	2	4.96		9	0.0301003	3	2865377296	4.25695e+08	0.140175	715.837	2.49918	4.25695e+08	0.011703	-2.47454			3
2015	300077	0	2.4136e+07	15.75	336	2	4.38		95	0.289634	3	3199702398	560592463	0.164877	148.158	3.92539	560592463	0.115609	0.751154		220	3
2016	300077	0	7.3113e+07	16.75	316	2	4.38		107	0.162614	3	3294161980	7.06124e+08	0.183612	90.466	2.79455	7.06124e+08	0.014812	0.631252		211	3
2017	300077	0	138821990	17.75	342	2	4.38		74	0.140952	3	2979892720	6.94957e+08	0.182823		1.99745	6.94957e+08	-0.109276	0.623934		223	3
2018	300077	0	1.26102e+08	18.75	859	1	3		53	0.068564	3	2849224999	6.0206e+08	0.160973		2.05135	6.0206e+08	-0.213688	2.30918	1.27942e+08	273	3
2019	300077	0	6.14852e+07	19.75	750	1	3				3	2013730013	3.94733e+08	0.100698	78.0969	2.09886	3.94733e+08	-0.094336	1.64118	1.31728e+08	324	3
2020	300077	0	2.46177e+07	20.75	754	2	3		730	0.230648	3	2045496596	3.79707e+08	0.102645		2.66177	3.79707e+08	0.002395		1.32505e+08	323	3
2021	300077	0	7.03171e+07	21.75	1060	1	3.75				3	2667945585	1017608714	0.23391	68.7942	5.56851	1017608714	0.230451	1.01545	2.27253e+08		3
2007	300078	1		4.08										1.16436					1.0636			3
2008	300078	1		5.08										1.5267					1.05643			3
2009	300078	1		6.08										1.19156					1.03846			3
2010	300078	1	249362226	7.08	1002	2	33.58	2	16	0.202532	3	1206507041	3.10446e+08	0.258178	58.3957	1.80126	3.10446e+08	5.16162	0.929662			3
2011	300078	1	3.12271e+08	8.08	968	1	33.58	2	9	0.0849057	3	1204042526	3.50115e+08	0.286325	30.592	1.4837	3.43324e+08	-0.004521	0.869444			3
2012	300078	1	3.13573e+08	9.08	979	1	33.58	2	25	0.138889	3	1219210236	3.34278e+08	0.25597	27.5398	1.22178	3.34278e+08	0.026847	0.823445			3
2013	300078	1	3.31862e+08	10.08	1238	1	33.58	2	47	0.107798	3	1233968965	4.24959e+08	0.310976	44.8273	2.00566	4.24959e+08	0.022954	0.86313			3
2014	300078	1	4.04106e+08	11.08	1357	1	33.58	2	44	0.147157	3	1278897958	4.91175e+08	0.294986	38.427	1.72395	4.91175e+08	0.008029	0.796463			3
2015	300078	1	4.32128e+08	12.08	1530	1	26.93	2	45	0.137195	3	2456940737	8.52947e+08	0.190912	145.636	6.16437	8.52947e+08	0.753591	0.841824		572	3
2016	300078	1	4.79653e+08	13.08	1575	1	19.49	2	33	0.050152	3	2955750678	1089965891	0.197061	61.6471	2.82824	1089965891	0.171494	1.1335		561	3
2017	300078	1	4.64508e+08	14.08	1678	1	16.33	2	70	0.133333	3	2901704987	1112251720	0.176316	66.4539	2.39173	1112251720	-0.110661	1.53673		667	3
2018	300078	1	4.26415e+08	15.08	1986	1	16.33	2	89	0.115136	3	3424095704	1294633556	0.13335	56.9673	2.01916	3.56548e+08	0.152685	5.22647	2.07668e+07	764	3
2019	300078	1	4.41845e+08	16.08	2246	1	14.69		33	0.0214425	3	4224616752	1573993606	0.117326	72.154	2.52841	1573993606	0.195798		1.38081e+08	1176	3
2020	300078	1	4.16566e+08	17.08	2304	1	10.46		35	0.0110585	3	4709698921	1455255703	0.073399	81.5026	1.99492	1455255703	0.057318		1.62254e+08	1105	3
2021	300078	1	3.75826e+08	18.08	2102	1					3	4863530761	9.6155e+08	0.072504		1.77086	9.6155e+08	0.149229	1.79783	1.73487e+08		3
2007	300079	0		0										0.664094					1.0278			3
2008	300079	0		0										0.487046					1.02188			3
2009	300079	0		0										0.504601					1.0346			3
2010	300079	0	1.10967e+07	10.83	591	2	18.44	2	12	0.151899	3	2278194552	3.50126e+08	0.126113	53.0994	1.63428	3.50126e+08	3.0635	0.958278			3
2011	300079	0	2.12851e+07	11.83	946	1	18.45	2	7	0.0660377	3	2383715259	4.41533e+08	0.106442	27.0013	1.73262	2.36922e+08	-0.025696	0.730445			3
2012	300079	0	4.01457e+07	12.83	1114	1	18.45	2	12	0.0666667	3	2684147878	5.2482e+08	0.088649	20.5431	1.59427	2.14565e+08	0.087415	0.572381			3
2013	300079	0	4.84112e+07	13.83	1253	1	18.21	2			3	2833760636	3.86551e+08	0.141407	46.9373	2.2121	3.86551e+08	0.1515	0.780811			3
2014	300079	0	7.49001e+07	14.83	1379	1	15.56	2			3	3285481639	547320603	0.163389	45.9258	2.44462	547320603	0.100466	0.641842			3
2015	300079	0	8.78181e+07	15.83	1583	1	15.56	2	72	0.219512	3	4118485090	1028872282	0.186956	72.7554	3.85297	1028872282	0.205406	0.591942		722	3
2016	300079	0	117770737	16.83	1591	1	15.56	2	87	0.132219	3	4057763588	1474848649	0.305233	40.7399	2.36468	1474848649	-0.042342	0.830873		857	3
2017	300079	0	1.24486e+08	17.83	1337	2	15.56	2	26	0.0495238	3	4239212174	1350158439	0.277072	129.092	1.4737	1350158439	-0.011528	0.769995		761	3
2018	300079	0	1.16658e+08	18.83	1023	2	14.97	2			3	4618398584	1566240828	0.330731	56.1378	1.18727	1566240828	0.119555	0.932507	1.2329e+08	596	3
2019	300079	0	1.17184e+08	19.83	806	2	15	2	53	0.0344379	3	4415684060	1016372859	0.177608	121.982	1.90478	1016372859	-0.012865	0.774517	9.77728e+07	478	3
2020	300079	0	1.22625e+08	20.83	736	2	15.01	2	26	0.00821485	3	4561214767	986667923	0.150437	69.6004	1.52943	986667923	-0.004666	0.345899	9.28105e+07	450	3
2021	300079	0	1.2947e+08	21.83	709	2	15.01	2			3	4569951982	1027704205	0.127568	117.124	2.6651	1027704205	-0.054735	-0.695011	1.20628e+08		3
2007	300080	0		0										1.81416					1.04094			2
2008	300080	0		0										0.962438					1.12175			2
2009	300080	0		0										1.0918					1.08406			2
2010	300080	0	9.20117e+06	2.25	1546	2	22.56	2	3	0.0379747	3	2202666363	1209802823	0.551928	53.4349	1.6853	1209802823	3.16516	1.14445			2
2011	300080	0	1.43226e+07	3.25	1415	2	22.56	2	6	0.0566038	3	2676635292	1635082871	0.594925	27.0872	1.24806	1635082871	0.246094	1.25777			2
2012	300080	0	1.37354e+07	4.25	1240	2	22.56	2	5	0.0277778	3	2775332279	8.6794e+08	0.281528		1.09623	7.53494e+08	-0.020116	2.78092		102	2
2013	300080	0	5.62018e+07	5.25	2076	2	19.42	1	32	0.0733945	3	5054491773	1547704536	0.165688	58.6257	1.07169	1547704536	0.375275				2
2014	300080	0	1.799e+08	6.25	1668	2	23.04	1	76	0.254181	3	5554587208	2259034655	0.227521	150.819	1.11927	8.90988e+08	0.063907	8.15564			2
2015	300080	0	1.70978e+08	7.25	1874	2	20.02	1	109	0.332317	3	5426919032	1708760928	0.156709		1.32059	1708760928	0.067333	38.8093		205	2
2016	300080	0	1.32619e+08	8.25	1961	2	20.02	1	35	0.0531915	3	6247809793	2401627909	0.158297	168.646	1.26822	2401627909	0.127111			221	2
2017	300080	0	7.84652e+07	9.25	3703	2	20.02	1	26	0.0495238	3	6692133274	1825753778	0.079928		1.10585	1825753778	0.075492			352	2
2018	300080	0	3.59275e+07	10.25	2398	2	20.02	1			3	5012839916	2786296208	0.007187		1.0219	2786296208	-0.258675	2.34055	8.82276e+07	253	2
2019	300080	0	1480742159	11.25	3389	2	48.31	1	8	0.00519818	3	8895146270	5982139363	0.004036	15.9147	1.14437	5982139363	0.940973	1.44087	210797542	366	2
2020	300080	0	9.55234e+08	12.25	4416	1	46.98	1	44	0.0139021	3	9393964971	3968500794	0.002413		1.41723	3968500794	0.101385	1.16418	161806504	342	2
2021	300080	0	3.8673e+08	13.25	4364	2	45.23	1			3	10289347017	5777829210	0.002311		1.34886	5777829210	0.031406		2.08207e+08		2
2007	300081	0		0										5.03888					1.92672			3
2008	300081	0		0										3.56837					1.67507			3
2009	300081	0		0										2.62029					1.48902			3
2010	300081	0		9.17	4167	2	31.35	2	1	0.0126582	9	9.30181e+08	1029148194	1.1088	89.5205	1.35133	1029148194	1.44307	1.30313		300	3
2011	300081	0		10.17	4110	2	31.35	2	2	0.0188679	9	1063367620	9.77968e+08	0.896961	93.5175	1.28727	9.07745e+08	0.14297	0.991175			3
2012	300081	0		11.17	3838	1	31.91	2	7	0.0388889	6	1210340949	1099455267	0.919962	33.759	1.03961	1099455267	0.07298	1.34562			3
2013	300081	0		12.17	3192	2	31.91	2	6	0.0137615	6	945525609	9.3786e+08	0.946516		1.49548	9.3786e+08	-0.189296	1.39041			3
2014	300081	0		13.17	2153	2	31.91	2	5	0.0167224	6	8.86543e+08	6.67358e+08	0.620276	424.578	2.83216	5.28853e+08	-0.031489	0.949061			3
2015	300081	0		14.17	1551	2	31.91	2	5	0.0152439	6	9.75408e+08	474880086	0.367938	441.428	3.13805	474880086	0.078947	0.072229		93	3
2016	300081	0		15.17	1298	2	32.72	2	3	0.00455927	6	1278503016	4.0717e+08	0.195023	1953.14	3.33066	4.1017e+08	0.339992	5.17971		223	3
2017	300081	0		16.17	786	2	27.37	2	5	0.00952381	6	2361675636	4.14397e+08	0.061848	57.8992	1.61308	1.40938e+08	0.848627	1.0592		159	3
2018	300081	0	5.39147e+07	17.17	820	1	27.43	2	25	0.0323415	13	3227449154	6.97723e+08	0.047076	24.1367	1.42114	7.16938e+08	0.328403	1.03786	1.94318e+07	317	3
2019	300081	0	3.749e+07	18.17	792	2	26.71	2	37	0.0240416	13	3153703320	5.46415e+08	0.064313	98.6968	1.59344	5.5938e+08	0.005012	1.09177	2.96315e+07	398	3
2020	300081	0	1.05591e+07	19.17	702	2	26.71	2	50	0.0157978	13	2568446148	3.30326e+08	0.007768		1.77349	3.35525e+08	-0.110842	1.58206	5.31029e+07	364	3
2021	300081	0	88213.4	20.17	580	2	17.39	2			13	2564861338	4.86799e+08	0.045679		3.16298	4.86799e+08	0.152366	1.26258	6.09574e+07		3
2007	300082	0		0										1.88362					1.14232			3
2008	300082	0		0										2.60435					1.09029			3
2009	300082	0		0										1.16134					1.08419			3
2010	300082	0		11	789	2	55.56	2	17	0.21519	3	3009277830	2211280710		53.7507	1.54183	2211280710	1.95043	1.01155			3
2011	300082	0	1.21424e+07	12	818	2	55.9	2	8	0.0754717	3	3332352826	2573911533	0.501503	23.3385	1.12103	1453660401	0.017233	0.919281			3
2012	300082	0	7.22492e+06	13	824	1	56.32	2	15	0.0833333	3	3599234904	2077383065	0.348879	31.664	1.01206	2077383065	0.018047	1.14821			3
2013	300082	0	1.3122e+06	14	1126	2	56.32	2	6	0.0137615	3	3934617183	2494097816	0.379865	49.4873	1.26713	2494097816	-0.020934	1.82551			3
2014	300082	0	1.98562e+06	15	1297	2	55.37	2	57	0.190635	3	5195708935	2883095180	0.388406	47.4996	1.24711	2883095180	0.017148	1.15947			3
2015	300082	0	5.26726e+06	16	1115	2	54.96	2	16	0.0487805	3	4985199754	2965318841	0.267035		1.54807	2965318841	-0.076326			131	3
2016	300082	0	7.86281e+06	17	1076	2	56.18	2	8	0.0121581	3	5322130075	4347120627	0.239021	131.103	1.53218	4347120627	0.023967	14.0588		151	3
2017	300082	0	1.76491e+07	18	1230	2	53.39	2	28	0.0533333	3	6301474091	5698886494	0.253556	21.1814	1.23445	5698886494	0.120601	1.06698		160	3
2018	300082	0	2.5192e+08	19	1272	2	53.38	2	16	0.0206986	3	5603949062	7449022410	0.238472	12.045	1.14368	7449022410	0.095089	1.04785	2.94279e+07	168	3
2019	300082	0	1649333294	20	1380	2	53.38	2	1	0.000649773	3	4882429193	6288423897	0.178063	11.2787	1.13484	6288423897	-0.046832	1.0488	3.53846e+07	175	3
2020	300082	0	9.77069e+07	21	1545	2	53.43	2	3	0.000947867	3	5433135138	5708496215	0.180949	16.1991	1.65578	5708496215	0.058171	1.03105	4.66342e+07	194	3
2021	300082	0	6.52823e+07	22	1542	2					3	6763326790	6717428323	0.191293	28.2373	2.00243	6717428323	0.069185	1.04083	5.00351e+07		3
2007	300083	0		0										1.0227					1.28834			3
2008	300083	0		0										1.30178					1.42639			3
2009	300083	0		0										1.58101					1.27913			3
2010	300083	0	106799598	7.75	4703	2	61.5	2,3	24	0.303797	3	1430417796	9.59932e+08		61.1195	1.59976	9.59932e+08	2.14439	1.26321			3
2011	300083	0	1.26119e+08	8.75	5251	2	61.5	2,3	33	0.311321	3	1606925716	1341674441	0.836186	34.9634	1.16934	1338865432	0.119373	1.46074			3
2012	300083	0	1.76031e+08	9.75	7073	1	61.5	2,3	56	0.311111	3	2062891183	2029377191	0.996957	24.946	1.19749	2029377191	0.233527	1.6701			3
2013	300083	0	3.14011e+08	10.75	4153	2	58.63	2,3	2	0.00458716	3	2715877069	3278007700	1.18562	27.3539	1.76015	3278007700	0.335025	1.33305			3
2014	300083	0	4.63574e+08	11.75	6040	2	56.16	2,3	196	0.655518	3	3762435679	3980510949	0.979241	53.2146	1.27918	3980510949	0.383716	1.19294			3
2015	300083	0	6.38246e+08	12.75	14380	2	29.08	2,3	82	0.25	3	8772688060	3566693241	0.323736		1.7672	3566693241	1.22209			815	3
2016	300083	0	7.8482e+08	13.75	16830	2	24.09	2,3	1	0.00151976	3	9642762236	5136245300	0.320875	79.6005	1.43984	5136245300	0.099716	2.37589		809	3
2017	300083	0	8.30453e+08	14.75	15123	2	21.07	2,3	1	0.00190476	3	11186650701	6421723026	0.407608	23.5982	1.38168	3460277121	-0.047849	1.61732		999	3
2018	300083	0	6.71463e+08	15.75	11306	2	16.08	2,3	6	0.00776197	3	8415805341	5506543759	0.565066		1.06379	5506543759	-0.242136		2.29702e+08	1024	3
2019	300083	0	2.39785e+08	16.75	2080	2	11.08		8	0.00519818	3	7328386202	5425646071	0.604923		1.35059	3272833489	-0.159062	9.21936	2.13951e+06	415	3
2020	300083	0	6.65192e+07	17.75	2356	2	10.96		10	0.00315956	3	7576899295	3425648626	0.072513		2.7848	2.86809e+08	-0.268934	1.42096	2.82039e+06	418	3
2021	300083	0	179336605	18.75	2724	2	16.66	2			3	8859446535	5261746246	0.002942	43.8473	2.8051	5261746246	-0.072724	1.41616	2.20972e+08	469	3
2007	300084	0		0										0.255969					3.92002			1
2008	300084	0		0										0.480626					1.30896			1
2009	300084	0		0										0.413281					1.28577			1
2010	300084	0	7.02701e+07	10	249	2	23.04	2	3	0.0379747	2	6.41937e+08	9.73024e+07	0.051675	135.144	1.65062	9.73024e+07	3.69532	0.904004			1
2011	300084	0		11	343	1	23.04	2	4	0.0377358	2	6.72647e+08	1.49934e+08	0.148724	52.4055	1.31842	9.02512e+07	0.040078	0.720703			1
2012	300084	0	8.94523e+07	12	493	1	23.04	2	5	0.0277778	2	8.19555e+08	1.7302e+08	0.086179	220.914	1.61117	1.7302e+08	0.169364	0.0436			1
2013	300084	0	7.15e+07	13	495	1	23.04	2	5	0.0114679	2	9.00449e+08	2.33541e+08	0.070299	65.0957	2.06097	2.33541e+08	0.061668	2.129			1
2014	300084	0	2.45428e+08	14	758	1	19.98	2	5	0.0167224	2	1624260704	3.15564e+08	0.054041	92.5247	2.22194	3.15564e+08	0.627219	1.26089			1
2015	300084	0	232057661	15	633	1	19.98	2	13	0.0396341	2	1688187377	4.07029e+08	0.027169	321.744	2.20336	4.07029e+08	0.015019			60	1
2016	300084	0	1.87284e+08	16	547	1	16.86	2	1	0.00151976	2	2408144918	2.84695e+08	0.025137	592.97	1.71361	2.84695e+08	0.647341	1.8222		59	1
2017	300084	0	2.03593e+08	17	1028	1	17.86	2	227	0.432381	2	3191173397	5.11639e+08	0.009727	108.046	1.20143	5.11639e+08	0.331006			227	1
2018	300084	0	2.46527e+08	18	1038	1	17.86	2	3	0.00388098	2	3080427570	7.01815e+08	0.018903	28.7323	0.987711	7.01815e+08	-0.041384		2.73066e+07	219	1
2019	300084	0	2.26031e+08	19	1046	1	17.86	2	2	0.00129955	2	3146147490	6.92308e+08	0.030965	49.5802	0.945916	8.56487e+07	0.057308	1.18021	2.02129e+06	193	1
2020	300084	0	1.49556e+08	20	930	1	17.86	2	3	0.000947867	2	2391752290	5.0366e+08	0.018109		1.11613	5.0366e+08	-0.032444		3.24421e+07	179	1
2021	300084	0	1.19508e+08	21	929	1	17.86	2			2	2009493578	6.08636e+08	0.023947		1.51265	6.08636e+08	0.017232		3.00549e+07		1
2007	300085	0		0										0.972424					1.01322			3
2008	300085	0		0										0.602221					1.03094			3
2009	300085	0		0										0.604855					1.1257			3
2010	300085	0		3	356	1	23.26	2	1	0.0126582	9	5.41026e+08	9.21423e+07	0.170977	50.8631	1.55318	9.21423e+07	3.33766	0.972873			3
2011	300085	0		4	415	1	23.26	2	5	0.0471698	9	5.30296e+08	9.63945e+07	0.183107	54.9568	1.3744	9.63945e+07	-0.023151	0.736605			3
2012	300085	0		5	505	1	23.26	2	2	0.0111111	9	5.28315e+08	1.00528e+08	0.194218	52.1114	1.25826	1.00528e+08	-0.009771	0.736814			3
2013	300085	0		6	503	1	23	2	2	0.00458716	9	5.35112e+08	1.10075e+08	0.220052	235.156	3.75092	1.10075e+08	0.007597	0.748675			3
2014	300085	0	6.52406e+06	7	797	2	21.25	2	2	0.00668896	9	9.63205e+08	192124041	0.133937	339.023	5.29683	192124041	0.568735	1.47965			3
2015	300085	0	5.55832e+07	8	870	1	21.23	2	53	0.161585	9	1178502006	6.19664e+08	0.165359	375.695	12.5394	1.51054e+08	0.108625	1.79895		463	3
2016	300085	0	1.76564e+08	9	962	1	19.61	2	58	0.0881459	9	1491478539	9.37521e+08	0.201366	152.484	5.28924	9.37521e+08	0.208116	1.04384		481	3
2017	300085	0	323515884	10	873	2	18.98	2	52	0.0990476	9	2218493976	1147678765	0.051391	387.394	3.06734	9.13756e+07	0.611134	2.01663		397	3
2018	300085	0	3.82603e+08	11	742	2	18.98	2	39	0.0504528	9	2154554006	1299251173	0.182094	259.523	2.16108	1299251173	-0.041994	1.47936	5.67341e+07	369	3
2019	300085	0	368366787	12	934	2	18.98	2	84	0.0545809	9	2094901033	1181006554	0.105746	1477.9	3.68167	1181006554	-0.05372	4.32882	6.88122e+07	532	3
2020	300085	0	3.95992e+08	13	1031	2	18.98	2	127	0.0401264	9	2106152383	1390460208	0.125468	368.044	5.02077	1390460208	0.032403	1.69502	7.40284e+07	637	3
2021	300085	0	4.13054e+08	14	853	1					9	1630052194	1188137635	0.079867		5.46498	1188137635	-0.136959		7.92765e+07		3
2007	300086	0		0										0.677676					1.11973			3
2008	300086	0		0										0.658447					1.11554			3
2009	300086	0		0										0.659969					1.07212			3
2010	300086	0		0	680	2	58.19	2	1	0.0126582	3	1904618725	3.14452e+08	0.117005	57.3725	1.80899	3.14452e+08	6.33343	0.916565			3
2011	300086	0		0	740	2	58.19	2	8	0.0754717	3	1964728946	3.04242e+08	0.051112		1.2238	3.04242e+08	-0.034164	-0.80553			3
2012	300086	0		0	821	2	58.19	2	7	0.0388889	3	1968610709	3.6878e+08	0.064202	120.115	1.08697	3.6878e+08	0.010958	0.571573			3
2013	300086	0		0	929	2	58.19	2	3	0.00688073	3	1904509262	3.09337e+08	0.062169	189.923	1.17257	3.09337e+08	-0.021294	0.580134			3
2014	300086	0		0	1003	2	50.86	2	11	0.0367893	3	1927174758	4.08538e+08	0.086009	67.1173	2.04138	4.08538e+08	0.036827	0.971484			3
2015	300086	0		0	880	2	39.49	2	13	0.0396341	3	2089864793	4.09757e+08	0.067405	118.229	3.80365	4.09757e+08	0.031091	0.727756		99	3
2016	300086	0		0	857	2	39.49	2	6	0.00911854	3	2189462347	4.71475e+08	0.07922	161.954	2.95183	4.71475e+08	0.028604	1.0645		140	3
2017	300086	0		0	834	1	39.49	2	12	0.0228571	3	2235979744	4.80832e+08	0.076627	101.178	2.27268	4.80832e+08	0.054211	1.04436		155	3
2018	300086	0		0	1587	1	39.49	2	1	0.00129366	3	2180457374	8.82745e+08	0.099192	128.45	1.46463	8.82745e+08	-0.079773	1.28842	1.74977e+07	552	3
2019	300086	0		0	1452	2	29.49	2	1	0.000649773	3	2194418103	1008431483	0.112583		1.33754	1008431483	0.006085	1.20386	1.71962e+07	399	3
2020	300086	0		0	1348	2	29.49	2	1	0.000315956	3	2613674493	9.21643e+08	0.116053	126.533	1.34347	9.21643e+08	0.104217	11.4584	1.6573e+07	404	3
2021	300086	0		0	872	2	29.49	2			3	2458781654	8.36566e+08	0.134715	369.487	1.92624	8.36566e+08	-0.081577	1.19374	1.47047e+07		3
2007	300087	0		0										1.20007					1.06644			2
2008	300087	0		0										0.925299					1.05613			2
2009	300087	0		0										0.835322					1.06198			2
2010	300087	0		0	126	2	8.77		7	0.0886076	1	619225557	1.80305e+08	0.274322	100.01	2.17926	1.80305e+08	2.11984	0.97899			2
2011	300087	0		0	136	2	8.77				1	8.87847e+08	2.79089e+08	0.236943	71.3351	1.63684	2.79089e+08	0.120628	0.848084			2
2012	300087	0		0	356	2	8.77	2			1	1002088260	4.06748e+08	0.236812	38.8692	1.31636	4.06748e+08	0.072444	0.798813			2
2013	300087	0		0	398	2	11.39	2	1	0.00229358	1	1002412855	4.66067e+08	0.221619	50.8215	1.35917	4.66067e+08	-0.091722	1.46271			2
2014	300087	0		0	426	2	11.39	2	1	0.00334448	1	1048315086	4.69023e+08	0.17302	66.6417	1.61404	1.13312e+08	-0.002687	1.73936			2
2015	300087	0		0	468	2	9.49	2	7	0.0213415	1	1107796218	6.07448e+08	0.238801	85.0494	3.07612	6.07448e+08	-0.033502	1.65819		88	2
2016	300087	0		0	535	2	10.93	2	3	0.00455927	1	1430458597	7.57218e+08	0.34026	80.7403	2.90362	7.57218e+08	0.153494	0.711619		99	2
2017	300087	0		0	632	2	10.72	2	2	0.00380952	1	1587560587	9.47466e+08	0.330725	47.5039	2.86867	9.47466e+08	0.210796	0.959305		153	2
2018	300087	0		0	745	2	21.5	4	1	0.00129366	1	1906177241	9.10315e+08	0.247435	47.652	2.44176	2.635e+08	0.204627	0.966333	2.23423e+07	156	2
2019	300087	0		0	763	2	21.5	4	1	0.000649773	1	1729688943	1153661614	0.232054	50.2707	2.96632	1153661614	0.186535	1.00154	4.85022e+07	161	2
2020	300087	0		0	928	2	21.5	4	3	0.000947867	1	2472447761	1601709080	0.178812	89.7302	5.55217	1601709080	0.517844	1.13162	4.23383e+07	182	2
2021	300087	0		0	1044	2	20.37	1			1	3538394311	2520772779	0.184193	64.9856	4.01911	2520772779	0.472288	1.12068	6.43076e+07		2
2007	300088	0		0										0.574461					1.33478			2
2008	300088	0		0										0.594989					1.43515			2
2009	300088	0		0										0.551944					1.28794			2
2010	300088	0	2.80194e+07	4.92	1057	2	24.86	2,3	9	0.113924	3	1225180441	4.83093e+08	0.381555	54.7432	2.07542	4.83093e+08	1.71329	1.1928			2
2011	300088	0	2.90918e+07	5.92	1276	2	24.86	2,3	8	0.0754717	3	1494867152	5.89319e+08	0.390851	22.1659	1.74296	5.73888e+08	0.224171	1.09503			2
2012	300088	0	4.8878e+07	6.92	2458	2	24.86	2,3	4	0.0222222	3	1782025090	8.10345e+08	0.452599	24.3649	2.04213	8.10345e+08	0.192847	1.23998			2
2013	300088	0	9.94024e+07	7.92	2829	2	24.45	2,3	1	0.00229358	3	2256818491	1097352514	0.486702	27.8036	2.95212	1097352514	0.271566	1.28222			2
2014	300088	0	3.73218e+08	8.92	7682	1	21.22	2	23	0.0769231	3	3524325048	1643380579	0.377557	48.1959	2.56098	1643380579	0.376222	1.14			2
2015	300088	0	1578809726	9.92	7297	1	18.89	2			3	4839936358	3986994516	0.234763	67.3093	3.20083	3986994516	0.365972	1.03963		855	2
2016	300088	0	4992248181	10.92	19010	1	18.97	2			3	7234894245	8541662085	0.219016	75.5004	3.29591	8541662085	0.13836	1.17014		2001	2
2017	300088	0	8243866384	11.92	13508	1	18.97	2			3	7488351129	10884372419	0.318828	32.8487	2.7883	1709765435	0.100649	1.10457		1562	2
2018	300088	0	7379645506	12.92	14697	1	11.81	1	118	0.152652	3	9324564986	9614875119	0.320237	13.1449	1.48854	9614875119	0.221798	1.05834	9.76892e+07	1602	2
2019	300088	0	4306832717	13.92	14146	2	11.16	1	147	0.0955166	3	9018621204	6023777582	0.304243	29.0569	3.0313	6023777582	0.081049	1.08083	2.0905e+08	1653	2
2020	300088	0	3264797684	14.92	13230	2	11.06	1			3	9889974876	6843956121	0.363774	25.6618	2.46462	6843956121	0.081029	1.14235	2.67744e+08	1519	2
2021	300088	0	3085546924	15.92	18504	2	11.06	1			3	11562721405	7018425455	0.414012	34.9445	3.10752	7018425455	0.107811	1.05675	3.01587e+08		2
2007	300090	0		0										0.447494					1.33317			2
2008	300090	0		0										0.489072					1.17122			2
2009	300090	0		0										0.556292					1.18985			2
2010	300090	0	6.45175e+06	13.25	1324	2	36.12	2			3	1487058153	4.24187e+08	0.296027	79.2809	1.5668	4.24187e+08	1.56916	1.27547			2
2011	300090	0		14.25	1859	2	36.12	2			3	2073553206	6.6516e+08	0.328712	34.0985	1.36496	5.40548e+08	0.183382	1.32376			2
2012	300090	0		15.25	2098	2	36.12	2			3	3159805894	8.48742e+08	0.333515	54.5758	1.6076	8.48742e+08	0.330144	1.56652			2
2013	300090	0		16.25	2261	2	27.26	2			3	4463179744	1170070054	0.237031	55.0922	2.17125	1170070054	0.36323	2.01911			2
2014	300090	0		17.25	1212	2	20.46	2			3	6021975303	1210136819	0.142239	30.1206	1.6043	5.90201e+08	0.391539	2.11915			2
2015	300090	0		18.25	1791	2	16.72	2	114	0.347561	3	11906154178	1640325013	0.044212	20.8737	1.35869	4.14274e+08	1.25821	1.19775		302	2
2016	300090	0		19.25	2354	2	13.69	2	15	0.0227964	3	12027187066	1572382068	0.071236	128.262	1.55747	1572382068	-0.053941	2.98984		207	2
2017	300090	0		20.25	3118	1	13.69	2	15	0.0285714	3	13610453972	1357802858	0.037952	125.83	1.54903	1357802858	0.221059			327	2
2018	300090	0		21.25	1695	1	13.69	2			3	9737663085	5.15475e+08	0.001889		1.17964	5.15475e+08	-0.250873		2.03114e+07	169	2
2019	300090	0		22.25	1539	2	10.16	2			3	8395292879	6.3567e+08	0.002361		1.60623	6.3567e+08	-0.060972		7.30221e+06		2
2020	300090	0		0										0.015514		1.60762	0	0.00314				2
2021	300090	0																				2
2007	300091	0		0										0.97648					1.26932			3
2008	300091	0		0										1.18473					1.2471			3
2009	300091	0		0										0.998423					1.14931			3
2010	300091	0		2.5	1053	2	22.11	2	4	0.0506329	3	1197249813	5.87825e+08	0.459859	65.3707	1.66766	5.87825e+08	0.975635	1.17127			3
2011	300091	0		3.5	1231	2	22.11	2	4	0.0377358	3	1335112318	737000838	0.513302	36.5629	1.46466	6.35593e+08	0.106245	1.24576			3
2012	300091	0	6.51474e+07	4.5	1153	2	22.11	2	7	0.0388889	3	1344787016	6.05935e+08	0.396106		1.24737	5.08641e+08	0.037034	1.22568			3
2013	300091	0	5.72638e+07	5.5	1049	2	22.11	2	9	0.0206422	3	1607262618	7.03667e+08	0.360577	1006.85	1.9127	7.03667e+08	0.221938	5.00658			3
2014	300091	0	4.89775e+07	6.5	1182	1	18.04	2	7	0.0234114	3	1875841973	8.56702e+08	0.405392	462.16	2.70865	8.56702e+08	0.151393	4.07871			3
2015	300091	0	4.13666e+07	7.5	1188	1	18.16	2	10	0.0304878	3	2132617862	902525213	0.36405	260.943	3.2749	902525213	0.103137	2.79514		135	3
2016	300091	0	3.92073e+07	8.5	1259	1	18.42	2	7	0.0106383	3	2543686625	9.46066e+08	0.326424	186.503	2.72723	9.46066e+08	0.177059	2.45891		155	3
2017	300091	0	3.26209e+07	9.5	1203	1	17.4	2	24	0.0457143	3	3502086480	1463461741	0.385818	243.131	2.46174	1463461741	0.422658	1.20735		125	3
2018	300091	0	8.8073e+07	10.5	1170	1	16.05	2	9	0.0116429	3	5934249333	1945256809	0.255697	44.3583	1.15985	1945256809	0.542324	1.64702	4.11823e+07	191	3
2019	300091	0	1.80456e+08	11.5	1512	1	11.45	1	11	0.0071475	3	6193571555	1880330200	0.164848	45.8977	1.26884	1880330200	0.041959	4.09255	7.92986e+07	168	3
2020	300091	0	1.2795e+08	12.5	1364	1	12.7	1			3	6113267842	1436058154	0.14479	98.2671	1.34985	7.47725e+08	-0.037107	3.36981	2.81508e+07	228	3
2021	300091	0	8.98676e+07	13.5	1634	1					3	6715625312	1754853936	0.17162	624.123	1.65331	1754853936	0.09116		6.97216e+07		3
2007	300092	0		0										0.765545					1.15442			1
2008	300092	0		0										0.752828					1.19697			1
2009	300092	0		0										0.739302					1.20499			1
2010	300092	0		0	688	2	21.59	2	1	0.0126582	3	6.07915e+08	1.95408e+08	0.31684	92.1762	2.03527	1.95408e+08	1.5318	1.17171			1
2011	300092	0		0	750	2	21.59	2	1	0.00943396	3	6.76901e+08	2.16057e+08	0.331493	47.0934	1.26762	2.16057e+08	0.072141	1.10989			1
2012	300092	0		0	683	2	21.59	2	3	0.0166667	3	7.72891e+08	1.69115e+08	0.251308	196.792	1.1121	1.69115e+08	0.029629	1.98292			1
2013	300092	0		0	857	2	21.59	2	1	0.00229358	3	7.76715e+08	2.26052e+08	0.300008		1.29241	2.26052e+08	-0.039685				1
2014	300092	0		0	808	2	21.59	2	4	0.0133779	3	7.61612e+08	3.11274e+08	0.388587	214.96	1.73117	3.11274e+08	0.005284	1.05928			1
2015	300092	0		0	670	2	19.69	2	1	0.00304878	3	6.72982e+08	2.35317e+08	0.332214	291.46	2.38474	2.35317e+08	-0.040739	2.45938		100	1
2016	300092	0		0	585	2	17.97	2	4	0.00607903	3	699427181	3.74373e+08	0.525214	105.052	3.6887	3.74373e+08	0.133892	1.86143		105	1
2017	300092	0		0	551	1	17.99	2	4	0.00761905	3	6.98582e+08	3.33637e+08	0.437986	330.175	2.43879	3.33637e+08	0.007138	0.992993		155	1
2018	300092	0		0	573	2	18.23	2	7	0.00905563	3	8.20842e+08	4.75539e+08	0.537587	207.703	1.75744	4.75539e+08	0.162519	1.16308	1.44797e+07	182	1
2019	300092	0		0	632	2	18.45	2	5	0.00324886	3	9.93678e+08	5.94323e+08	0.57857	39.0394	1.79027	5.64273e+08	0.18211	1.02581	1.86847e+07	185	1
2020	300092	0		0	667	2	18.45	2	7	0.00221169	3	1183934521	7.35161e+08	0.59594	27.3792	1.91718	7.35161e+08	0.180183	0.997617	2.59735e+07	195	1
2021	300092	0		0	688	2	18.45	2			3		9.48137e+08	0.674984	32.3276	2.16544	9.48137e+08	0.18057	0.997709	2.94809e+07		1
2007	300093	0		0										0.594175					1.99137			3
2008	300093	0		0										0.564948					1.56444			3
2009	300093	0		0										0.580388					1.43812			3
2010	300093	0	7.70796e+07	16.5	542	2	26.91	2	5	0.0632911	3	981418289	2.95441e+08	0.295434	90.2698	1.80274	2.95441e+08	1.28828	1.48173			3
2011	300093	0	8.74455e+07	17.5	788	2	26.91	2	20	0.188679	3	1052186527	3.48751e+08	0.335397	35.1149	1.43105	3.48751e+08	0.075033	1.73619			3
2012	300093	0	8.78652e+07	18.5	969	2	26.91	2	180	1	3	1194016007	3.57957e+08	0.270496	49.8555	1.26424	3.57957e+08	0.101033	2.3728			3
2013	300093	0	7.63753e+07	19.5	991	2	26.91	2	182	0.417431	3	1442973442	4.00435e+08	0.223045	126.14	1.42541	4.00435e+08	0.175382	6.25365			3
2014	300093	0	6.00283e+07	20.5	1030	2	26.91	2	199	0.665552	3	1596231562	4.33172e+08	0.178401	113.459	1.81984	4.33172e+08	0.069347	2.06239			3
2015	300093	0	5.83119e+07	21.5	890	2	12.11	2	215	0.655488	3	1624977609	3.49886e+08	0.150008	1482.55	4.66381	3.49886e+08	0.005993	5.61976		143	3
2016	300093	0	5.39364e+07	22.5	968	2	11.24	2	198	0.300912	3	1279143339	3.5226e+08	0.154505	1126.65	4.08829	3.5226e+08	-0.227129	0.385015		154	3
2017	300093	0	7.75322e+07	23.5	1483	1	11.24	2	179	0.340952	3	1542730309	6.00549e+08	0.185378	136.441	1.99818	6.00549e+08	-0.016943	7.28099		262	3
2018	300093	0	1.31367e+08	24.5	1175	2	10.72	2	185	0.239327	3	1549221748	7.47688e+08	0.17928	87.9762	1.27055	7.47688e+08	0.064598	0.756454	2.55637e+07	233	3
2019	300093	0	1.07146e+08	25.5	840	2	11	2	152	0.0987654	3	1275007584	6.12769e+08	0.136048		2.25094	6.12769e+08	-0.039507		2.12009e+07	97	3
2020	300093	0		26.5	719	1	11	2	23	0.00726698	3	9.89982e+08	3.29295e+08	0.08387		2.37048	3.29295e+08	-0.19257		1.4998e+07	75	3
2021	300093	0		27.5	652	2					3	1389775492	3.20735e+08	0.025438		6.651	3.20735e+08	-0.187894	4.0164	1.86726e+07		3
2007	300094	0		0										0.871797					1.28865			3
2008	300094	0		0										1.06					1.69453			3
2009	300094	0		0										1.05329					1.47474			3
2010	300094	0	9.40681e+08	9.83	2251	2	45.26	2	2	0.0253165	1	2079500791	1222862374	0.54474	61.2168	1.38302	1222862374	1.12007	1.50758			3
2011	300094	0	9.76464e+08	10.83	2697	2	45.26	2	2	0.0188679	1	2067659646	1315912289	0.558136	200.022	1.12026	1144742152	0.007089	3.59969			3
2012	300094	0	9.339e+08	11.83	3568	2	45.26	2	29	0.161111	1	2104759589	1452799068	0.50793		1.06622	1452799068	-0.066064				3
2013	300094	0	1230028960	12.83	3342	2	45.26	2	7	0.016055	1	2545242078	2213827410	0.481327	47.9829	1.43172	2213827410	0.131861	1.52081			3
2014	300094	0		13.83	3160	2	40.12	2	7	0.0234114	1	2749020949	2129362232	0.431026	15.1751	1.61586	2129362232	0.006852	1.13861			3
2015	300094	0	1434596956	14.83	2643	2	32.68	2	8	0.0243902	1	2596059002	2070469927	0.395108	391.639	3.65055	2070469927	0.00734	1.00605		133	3
2016	300094	0	1605877729	15.83	3288	2	32.72	2	8	0.0121581	1	3131174719	2621366941	0.534174	69.018	2.4286	2621366941	0.157801	0.987696		215	3
2017	300094	0	2442543275	16.83	3779	1	32.49	2			1	3974854506	4095806660	0.755335	37.7966	1.83688	2487831099	0.315774	1.74183		420	3
2018	300094	0	3075915814	17.83	4000	2	27.14	2			1	4963841877	4729162475	0.9287	17.2966	1.34549	3985260428	0.319997	1.22601	1.12199e+07	431	3
2019	300094	0	2814555731	18.83	5165	2	23.39	2			1	5012540774	4627638027	0.847194		1.25965	3912583486	0.076217		3.27917e+07	555	3
2020	300094	0	1978712285	19.83	4463	2	17.17	2			1	5094126220	4494106123	0.653755		1.49983	4494106123	0.082782		4.15706e+07	545	3
2021	300094	0	1798653204	20.83	4297	2					3	5119045164	4474169975	0.757799		1.36662	4474169975	-0.165084		4.30888e+07		3
2007	300095	0		0										0.642592					1.05917			2
2008	300095	0		0										0.835621					1.31384			2
2009	300095	0		0										0.733671					1.2641			2
2010	300095	0	2.56403e+06	9.92	809	2	32.73	2	4	0.0506329	3	8.6189e+08	314519038	0.335063	63.851	1.41618	314519038	0.750023	1.42484			2
2011	300095	0	3.30822e+06	10.92	873	2	32.73	2	2	0.0188679	3	8.68569e+08	3.03954e+08	0.311035	80.6521	1.13595	2.74813e+08	0.063261	1.87344			2
2012	300095	0	4.32036e+06	11.92	789	2	32.73	2	8	0.0444444	3	914291475	3.21211e+08	0.34295	44.5205	1.13965	3.21211e+08	0.036308	1.69263			2
2013	300095	0	6.30088e+06	12.92	829	2	32.03	2	8	0.0183486	3	1061293315	4.2271e+08	0.401507	20.1531	1.37956	4.2271e+08	0.00046	2.10579			2
2014	300095	0	1.22584e+08	13.92	856	2	31.89	2	7	0.0234114	3	1133333298	6.77903e+08	0.393551	43.6302	1.76108	6.77903e+08	0.046454	1.75965			2
2015	300095	0	1.08201e+08	14.92	869	2	31.89	2	11	0.0335366	3	1193839084	5.66014e+08	0.378736	81.6298	3.388	5.66014e+08	0.132748	1.62432		183	2
2016	300095	0	1.137e+08	15.92	1456	2	26.06	2	14	0.0212766	3	2120284173	5.94346e+08	0.176787	95.276	2.17584	5.94346e+08	0.838864	2.22769		200	2
2017	300095	0	1.32819e+08	16.92	1508	2	21.57	2	16	0.0304762	3	2637871698	6.79932e+08	0.154391	52.3333	1.37867	6.79932e+08	0.21005	3.643		196	2
2018	300095	0	1.38731e+08	17.92	1463	2	16.44	2	11	0.0142303	3	2414301120	925290768	0.273783		1.11494	925290768	-0.180817	1.92483	3.98195e+07	258	2
2019	300095	0		18.92	1701	2	16.44	2	1	0.000649773	3	2547849743	1073675537	0.323421	23.3484	1.24494	1073675537	-0.006151	2.29371	4.06893e+07	296	2
2020	300095	0	1.32053e+08	19.92	1862	2	16.44	2			3	2912106995	1314830576	0.402406	22.1968	1.57417	1314830576	0.160069	1.25842	5.85804e+07	312	2
2021	300095	0	1.21955e+08	20.92	1915	2	14.82	2			3	3800050097	1435468449	0.314832	50.0771	2.02975	1435468449	0.357436	1.20749	6.10176e+07		2
2007	300096	0		0										0.750377					1.15942			3
2008	300096	0		0										0.84897					1.06699			3
2009	300096	0		0										0.750233					1.09109			3
2010	300096	0		0	738	1	35.63	2	3	0.0379747	9	6.05568e+08	1.8532e+08	0.249044	102.395	2.2296	1.42479e+08	2.91295	1.08821			3
2011	300096	0		0	891	1	35.63	2	3	0.0283019	9	7.32785e+08	3.82517e+08	0.441091	26.2524	2.21085	3.82517e+08	0.188322	0.980748			3
2012	300096	0		0	946	1	35.63	2			9	7.59411e+08	2.79798e+08	0.239196	27.8061	1.68474	2.79798e+08	-0.015422	1.12641			3
2013	300096	0		0	1212	1	26.73	2			9	8.08943e+08	3.0093e+08	0.250293	113.313	4.06167	3.0093e+08	0.026942	1.33899			3
2014	300096	0		0	1335	1	25.98	2			9	8.95487e+08	4.02179e+08	0.28141	95.3421	3.73551	4.02179e+08	0.05511	0.747466			3
2015	300096	0		0	1535	2	12.79	2			9	926228222	3.74099e+08	0.257884	617.826	11.0606	3.74099e+08	-0.009091	-0.313256		584	3
2016	300096	0		0	1799	2	13.35	2			9	1418991298	5.14673e+08	0.198088	676.897	4.7661	5.14673e+08	0.566634	3.46358		804	3
2017	300096	0		0	2036	2	16.21	2			9	1910237185	6.2554e+08	0.181732	175.373	2.83584	291461094	0.424441	1.08392		1049	3
2018	300096	0		0	2103	1	16.21	2	8	0.0103493	9	1914957109	7.29806e+08	0.229307	93.1449	2.24299	7.29806e+08	-0.062129	2.09223	1.05433e+08	1120	3
2019	300096	0		0	2651	1	16.21	2	9	0.00584795	9	1723571479	9.48718e+08	0.316143	73.8153	2.67709	9.48718e+08	-0.026128		1.37593e+08	1302	3
2020	300096	0		0	2891	2	16.21	2	9	0.0028436	9	1847676328	1051064058	0.29336	56.355	2.21025	1051064058	-0.014001	1.72609	1.60116e+08	1467	3
2021	300096	0		0	3093	2					9	1670098071	8.71001e+08	0.254659		2.61888	8.71001e+08	-0.009808		1.86305e+08		3
2007	300097	0		0										0.62604					1.10602			3
2008	300097	0		0										0.624428					1.15046			3
2009	300097	0		0										0.785267					1.10099			3
2010	300097	0		0	385	1	54.09	2	19	0.240506	3	4.75582e+08	1.51604e+08	0.26947	61.3871	1.66483	1.23106e+08	2.12261	1.15976			3
2011	300097	0		0	467	1	54.09	2	3	0.0283019	3	4.99421e+08	1.17622e+08	0.231893	65.5088	1.36461	1.17622e+08	0.041842	0.960069			3
2012	300097	0		0	478	1	54.09	2	3	0.0166667	3	5.45051e+08	1.62354e+08	0.308342	257.499	1.23555	161173009	0.098214	0.661068			3
2013	300097	0		0	451	1	50	2	2	0.00458716	3	5.78166e+08	2.21119e+08	0.388246	70.0531	2.56647	2.21119e+08	0.057208	0.970704			3
2014	300097	0		0	404	1	45.04	2	4	0.0133779	3	550699599	2.1903e+08	0.338235	93.5991	2.89992	2.1903e+08	-0.065429	1.17752			3
2015	300097	0		0	1148	1	41.42	2	203	0.618902	3	1994660165	4.2102e+08	0.126907	118.522	2.51584	4.2102e+08	2.17005	1.35003		249	3
2016	300097	0		0	1304	1	40.98	2	16	0.0243161	3	2068647561	6.02029e+08	0.142543	96.6329	2.83639	6.02029e+08	0.003208	1.17904		282	3
2017	300097	0		0	1349	1	28.65	2	13	0.0247619	3	2562810143	9.12992e+08	0.103742	48.6073	2.3048	9.12992e+08	0.245537	1.11607		298	3
2018	300097	0		0	1066	1	28.65	2	8	0.0103493	3	2624271867	9.759e+08	0.10208	26.6972	1.33534	9.759e+08	0.011768	1.01795	4.08416e+07	186	3
2019	300097	0		0	873	2	21.49	2	4	0.00259909	3	1853798472	3.03145e+08	0.122122		1.57322	3.03145e+08	-0.104095	2.03147	5.93705e+07	161	3
2020	300097	0		0	1154	2	16.11	2	18	0.0056872	3	2348786738	1187325842	0.150383	78.8967	1.62769	1187325842	0.153229	1.99949	6.23594e+07	256	3
2021	300097	0		0	1106	2					3	1884406344	7.09676e+08	0.052082		1.82437	7.09676e+08	0.03817	1.08792	1.05333e+08		3
2007	300098	0		0										0.712921					1.02684			3
2008	300098	0		0										0.754003					1.04076			3
2009	300098	0		0										0.68106					1.04497			3
2010	300098	0		3.25	566	2	53.26	2	10	0.126582	3	9.10998e+08	1.82301e+08	0.199954	60.5723	1.4505	1.8202e+08	2.08294	0.977203			3
2011	300098	0		4.25	574	1	49.78	2	27	0.254717	3	1034778440	1.96103e+08	0.209558	62.3516	1.3423	1.96103e+08	0.027779	0.884178			3
2012	300098	0		5.25	1009	2	49.78	2	17	0.0944444	3	1015288787	3.02197e+08	0.179816		1.1226	1.63919e+08	-0.025659	0.186249			3
2013	300098	0		6.25	1056	1	48.1	2	17	0.0389908	3	1221816298	5.36831e+08	0.385115	48.5721	1.95898	5.36831e+08	0.234987	1.03886			3
2014	300098	0		7.25	1056	1	42.14	2			9	1668885912	7.37332e+08	0.393068	33.8628	2.27876	7.37332e+08	0.418502	0.870021			3
2015	300098	0		8.25	1749	1	35.78	2	113	0.344512	9	4295404979	1080593151	0.213409	159.541	2.94995	1080593151	1.57765	0.737026		402	3
2016	300098	0		9.25	2408	1	35.65	2	658	1	9	4830219193	1307666649	0.176584	104.062	2.08584	1307666649	0.066286	0.678253		604	3
2017	300098	0		10.25	2964	1	31.58	2	25	0.047619	9	7531845068	2237019732	0.241295	39.0573	1.65152	2237019732	0.431472	0.759363		1000	3
2018	300098	0	2.59453e+08	11.25	3602	1	30.52	2	55	0.0711514	9	8350188591	3562832790	0.298021	21.8169	1.53606	3562832790	0.174389	0.84232	354532308	1242	3
2019	300098	0	3.12993e+08	12.25	3728	2	26.9	2	1196	0.777128	9	7844889732	2693234817	0.161315		1.56341	2693234817	0.032339	-0.426975	4.22566e+08	1558	3
2020	300098	0	2.24433e+08	13.25	3274	2	20.93	2			9	6208846936	2326086511	0.189182		1.46842	2326086511	-0.26245	0.740705	4.29291e+08	1276	3
2021	300098	0	1.67256e+08	14.25	2951	2	16.43	2			9	5906631658	2672941318	0.215233	287.36	1.81072	2672941318	-0.069047	0.565905	3.56285e+08		3
2007	300099	0		0										0.787932					1.00242			3
2008	300099	0		0										0.573534					1.03342			3
2009	300099	0		0										0.541438					1.01098			3
2010	300099	0		0	404	2	39.16	2	5	0.0632911	3	6.75586e+08	1.13349e+08	0.169613	74.9264	2.48326	1.13609e+08	3.18989	1.00872			3
2011	300099	0		0	583	1	39.16	2	4	0.0377358	3	755996433	1.7388e+08	0.233383	31.753	1.81533	1.7388e+08	0.113335	0.952798			3
2012	300099	0		0	457	1	39.16	2	4	0.0222222	3	7.99516e+08	1.94995e+08	0.278095	18.4984	1.43813	1.94995e+08	-0.052452	1.05171			3
2013	300099	0		0	446	2	39.16	2	3	0.00688073	3	8.04115e+08	1.73864e+08	0.207322	38.6112	1.77279	1.73864e+08	0.157061	1.04136			3
2014	300099	0		0	510	2	37.71	2	14	0.0468227	3	933339328	1.79045e+08	0.136758	282.833	1.86817	1.79045e+08	0.069202	1.65708			3
2015	300099	0		0	346	1	37.98	2	8	0.0243902	3	9.4335e+08	1.65066e+08	0.080524	171.907	4.55805	1.65066e+08	-0.031997	1.30955		77	3
2016	300099	0		0	400	2	31.92	2	6	0.00911854	3	1824793418	2.30358e+08	0.044979	123.683	2.22243	2.30358e+08	0.927938	0.758469		95	3
2017	300099	0		0	525	2	30.44	2	75	0.142857	3	1922687119	4.22912e+08	0.071311	37.142	1.64818	1.1945e+08	0.026747	0.933355		145	3
2018	300099	0		0	520	2	30.44	2			3	1928271313	446156029	0.103788	31.6746	1.28589	446156029	0.008819	0.974254	4.76041e+07	120	3
2019	300099	0		0	505	2	30.45	2	25	0.0162443	3	2023651079	4.71866e+08	0.068449	73.2722	1.78028	4.71866e+08	-0.010777	0.983128	4.7834e+07	133	3
2020	300099	0		0	551	2	30.53	2			3	2037972067	5.37135e+08	0.017472	41.6614	2.09701	5.37135e+08	-0.010071	0.951167	5.09433e+07	140	3
2021	300099	0		0	689	2					3	2229707048	7.54018e+08	0.03172	34.5061	2.48302	7.54018e+08	-0.036753	0.999766	6.15519e+07		3
2007	300100	0		0										0.604974					2.21557			3
2008	300100	0		0										0.45875					1.62716			3
2009	300100	0		0										0.427383					1.68606			3
2010	300100	0	7.04339e+07	4.83	2521	2	57.75	2	23	0.291139	3	1170123581	7.75888e+08	0.3248	34.1774	1.61548	7.75888e+08	0.999759	1.37054			3
2011	300100	0	9.24101e+07	5.83	2715	2	57.75	2	22	0.207547	3	1358864372	9.75669e+08	0.435386	12.6605	1.23398	4.72996e+08	0.139312	1.22869			3
2012	300100	0	1.08651e+08	6.83	2748	2	57.75	2	73	0.405556	3	1494105707	1074140850	0.416533	14.3053	1.14864	1074140850	0.118147	1.21525			3
2013	300100	0	1.13581e+08	7.83	3048	2	58.75	2			3	1843288317	1205672153	0.375156	19.9894	1.54081	1205672153	0.157984	1.38938			3
2014	300100	0	1.20451e+08	8.83	3018	2	49.65	2	4	0.0133779	3	3642117867	1497240270	0.267513	30.3348	1.40499	1497240270	0.794776	1.3046			3
2015	300100	0	340245785	9.83	4520	2	49.54	2			3	4066095376	2472233671	0.167822	50.3797	2.71291	2472233671	0.041107	1.27814		241	3
2016	300100	0	5.0089e+08	10.83	5463	2	48.01	2	54	0.0820669	3	5523834277	3303729514	0.153721	56.3661	2.58322	3303729514	0.211379	1.36496		314	3
2017	300100	0	503793494	11.83	5933	2	47.68	2			3	6572900317	4279171692	0.129747	29.2968	1.50416	4279171692	0.249654	1.19315		352	3
2018	300100	0	5.27245e+08	12.83	6105	2	50.27	2			3	7529365943	5559874292	0.099822		1.22232	5.20942e+08	0.311612	1.47767	3.91669e+07	726	3
2019	300100	0	5.57582e+08	13.83	4513	2	50.03	2			3	5984443567	4302205376	0.120267		1.13897	4302205376	-0.189248	7.71749	1.91453e+08	591	3
2020	300100	0	548651661	14.83	4372	2	47.45	2			3	5504223445	3576735899	0.163023	55.5931	1.50467	3576735899	-0.06194	1.15838	1.21941e+08	446	3
2021	300100	0	5.86654e+08	15.83	4484	2	45.14	2			3	5886732502	3682298615	0.206182	33.1447	1.29496	3682298615	0.12245	1.08658	1.64635e+08		3
2007	300101	0		0										0.81103					1.02717			1
2008	300101	0		0										0.408312					1.08024			1
2009	300101	0		0										0.421171					1.17469			1
2010	300101	0		7.58	421	1	38.33	2	13	0.164557	3	8.17336e+08	200562644	0.140368	111.566	3.08091	101786974	3.29922	1.02931		39	1
2011	300101	0		8.58	584	1	38.33	2	13	0.122642	3	8.37986e+08	1.97531e+08	0.156495	86.0903	3.53192	1.97531e+08	0.020453	0.964477			1
2012	300101	0		9.58	705	1	38.33	2			3	9.2507e+08	2.02293e+08	0.179023	133.164	2.84623	2.02293e+08	0.037422	1.04448			1
2013	300101	0		10.58	750	1	38.33	2	54	0.123853	3	9.94863e+08	2.60801e+08	0.181187		3.82042	2.60801e+08	0.02196	1.87642			1
2014	300101	0		11.58	726	1	38.33	2	13	0.0434783	3	1173886860	4.07197e+08	0.202622	92.3052	4.57114	4.07197e+08	0.06494	0.747056			1
2015	300101	0		12.58	797	1	38.33	2	4	0.0121951	3	1356168148	5.3515e+08	0.20756	162.304	10.0661	5.3515e+08	0.004458	0.840134		329	1
2016	300101	0		13.58	752	1	38.33	2	13	0.0197568	3	1146588824	4.36579e+08	0.167908	182.743	9.09303	4.36579e+08	-0.035953	0.499188		316	1
2017	300101	0		14.58	789	1	29.83	2	26	0.0495238	3	1277215811	4.41185e+08	0.214015	177.843	6.03621	4.41185e+08	0.06879	1.0026		412	1
2018	300101	0		15.58	784	1	29.65	2	14	0.0181113	3	1545715731	4.43563e+08	0.242072	275.702	3.82032	4.43563e+08	0.149475	0.789238	7.41311e+07	376	1
2019	300101	0		16.58	802	1	29.71		11	0.0071475	3	1648156142	4.71613e+08	0.237823	987.372	3.38175	4.71613e+08	0.113857	0.771468	5.86348e+07	385	1
2020	300101	0		17.58	832	2	29.76		6	0.00189573	3	1946919537	5.77178e+08	0.231796	107.199	4.97358	5.77178e+08	0.141568	0.960969	7.96641e+07	365	1
2021	300101	0		18.58	847	2	29.61				3	2221082723	7.93506e+08	0.298909	90.3457	5.93446	7.93506e+08	0.131616	1.0027	1.15627e+08		1
2007	300102	0		0										0.440364					1.68311			3
2008	300102	0		0										0.534524					1.21813			3
2009	300102	0		0										0.630369					1.12902			3
2010	300102	0		4.83	532	1	16.97	2	5	0.0632911	3	1714250174	2.97134e+08	0.163017	72.3771	2.20926	2.70965e+08	4.44426	1.08469			3
2011	300102	0		5.83	814	1	16.97	2	7	0.0660377	3	1835144798	376907979	0.156611	21.9955	1.55856	376907979	0.019399	1.07381			3
2012	300102	0		6.83	931	1	16.97	2	6	0.0333333	3	1863410427	3.76269e+08	0.143892	22.4978	1.18162	3.76269e+08	0.012653	1.1423			3
2013	300102	0		7.83	1013	1	16.97	2	8	0.0183486	3	1986630530	479500571	0.098891	31.1311	1.47301	479500571	-0.032196	1.5821			3
2014	300102	0		8.83	1338	1	16.97	2	14	0.0468227	3	2132282500	4.26368e+08	0.051169	62.2702	1.52543	4.26368e+08	0.026424	1.01863			3
2015	300102	0		9.83	2027	1	15.92	2	53	0.161585	3	3360603291	614470377	0.093666		1.88766	614470377	0.757284	1.44558		248	3
2016	300102	0		10.83	1943	1	15.28	2	47	0.0714286	3	3297333232	1149632814	0.15693	121.885	1.89147	1149632814	-0.037172	1.35845		227	3
2017	300102	0		11.83	2123	1	11.16	2	70	0.133333	3	5287916061	1130287914	0.191912	34.2278	1.80984	1130287914	0.157209	1.06246		252	3
2018	300102	0		12.83	2675	1	8.34		65	0.084088	3	6381127889	1029561966	0.179232	23.3088	1.20146	1029561966	0.058457	1.08123	6.13271e+07	469	3
2019	300102	0	1.2178e+07	13.83	2637	1	10.69		141	0.0916179	3	6898905891	1039240844	0.160055		1.11003	5.18769e+08	-0.082448	16.6997	1.97881e+07	512	3
2020	300102	0	1.11779e+07	14.83	2247	1	8.48		103	0.0325434	3	6213657910	1315719834	0.164827		1.30196	1315719834	-0.072821		6.16071e+07	367	3
2021	300102	0	8.46207e+06	15.83	2257	2					3	6073798005	1879142371	0.174674	34.2042	1.6206	1879142371	0.028886	1.58211	9.22984e+07		3
2007	300103	0		0										0.632702					0.98394			1
2008	300103	0		0										0.648764					1.00262			1
2009	300103	0		0										0.785148					1.01941			1
2010	300103	0		0	256	1	35.13	2	4	0.0506329	3	6.72236e+08	1.53068e+08	0.2277	54.0506	1.81403	1.53068e+08	2.95247	1.0319		34	1
2011	300103	0		0	303	1	35.13	2	4	0.0377358	3	7.2979e+08	2.33821e+08	0.320394	31.2432	1.55561	2.33821e+08	0.085617	0.905884			1
2012	300103	0		0	261	1	35.13	2	25	0.138889	3	8.65815e+08	2.41842e+08	0.279323	44.5659	1.57549	2.41842e+08	0.186388	1.02816			1
2013	300103	0		0	250	1	35.13	2	49	0.112385	3	9.40667e+08	5.33874e+08	0.567548	40.6945	1.94231	5.33874e+08	0.086453	0.880118			1
2014	300103	0		0	268	1	29.95	2	82	0.274247	3	9.4796e+08	3.30684e+08	0.348837	70.8943	2.16227	3.30684e+08	0.007753	0.782874			1
2015	300103	0		0	273	1	29.95	2	112	0.341463	3	1010666951	2.26821e+08	0.224427	149.527	2.8887	2.26821e+08	0.066149	0.734226		46	1
2016	300103	0		0	266	1	29.95	2	27	0.0410334	3	9.97748e+08	219707250	0.220203	198.448	3.68498	219707250	-0.012783	0.894341		45	1
2017	300103	0		0	267	1	29.95	2	37	0.0704762	3	1023137504	2.93623e+08	0.286983	86.4884	3.21111	2.93623e+08	0.025447	1.0435		42	1
2018	300103	0		0	323	1	29.95	2	23	0.0297542	3	1041654230	2.33982e+08	0.225385	127.033	2.08734	2.33982e+08	0.014665	0.598564	8.70707e+06	50	1
2019	300103	0		0	572	2	29.95	2	1	0.000649773	14	2086831778	1170639804	0.117632	31.0902	1.64391	1170639804	0.370833		4.31884e+07	91	1
2020	300103	0		0	621	1	27.35	2	25	0.00789889	14	2331470998	1279083607	0.12771	42.6696	1.66783	1279083607	0.005331	1.17365	3.16642e+07	177	1
2021	300103	0		0	541	2					14	2240066823	1007805689	0.078701	67.8522	1.56946	1007805689	0.069521	1.05808	3.35294e+07		1
2007	300104	0		0										0.549988					1.50319			3
2008	300104	0		0										0.496294					1.28074			3
2009	300104	0		0										0.605238					1.56417			3
2010	300104	0		6.17	373	3	46.81	2	10	0.126582	9	1031621057	2.38258e+08	0.230296	91.841	2.33269	2.38258e+08	3.32041	1.74191			3
2011	300104	0		7.17	1004	1	46.81	2	18	0.169811	9	1774387093	5.98556e+08	0.299299	47.6887	2.13506	5.98556e+08	0.480777	3.49493			3
2012	300104	0		8.17	1286	1	46.82	2			9	2901149532	1167307147	0.362516	41.3454	1.87997	1167307147	0.674238	2.35373			3
2013	300104	0		9.17	1931	1	46.57	2	436	1	9	5020324966	2361244731	0.364618	140.19	4.60387	2361244731	0.568437	2.48683			3
2014	300104	0		10.17	3501	1	44.21	2			9	8851023247	6818938622	0.302658	211.871	2.53309	2359676821	0.938049	1.24147			3
2015	300104	0		11.17	4885	1	36.79	2	328	1	9	16982154559	13016725124	0.296328	502.65	4.60677	13016725124	0.716581	1.36174		1519	3
2016	300104	0		12.17	5389	1	34.46	2			9	32233826009	21950951410	0.27559		2.17333	21969811189	0.420466	1.32253		3504	3
2017	300104	0		13.17	2180	2	25.67	2	134	0.255238	9	17897649137	7025215802	0.169424		2.00414	1592309560	-0.505623	1.48533		1361	3
2018	300104	0		14.17	456	2	24.43	2	26	0.0336352	9	8450006617	1557777927	0.060276		2.21171	1581228452	-0.372881		2.4693e+08	445	3
2019	300104	0		15.17	247	2	23.07	2			9	5907557677	4.85548e+08	0.066728		2.39914	2.12888e+08	-0.458702		2.69297e+07	98	3
2020	300104	0		0										0.014446			4.61843e+07	0.002093		4.81248e+06		3
2021	300104	0																				3
2007	300105	0		0										0.756217					1.0535			3
2008	300105	0		0										0.763126					1.04845			3
2009	300105	0		0										0.936936					1.05249			3
2010	300105	0	4.42489e+06	12	545	2	23.25	1	1	0.0126582	3	1723435470	4.87471e+08	0.28159	102.14	2.33854	4.86445e+08	2.71932	0.986154			3
2011	300105	0	50709.3	13	774	1	23.25	1	2	0.0188679	3	2158200772	8.83986e+08	0.40352	47.2474	1.74815	8.83986e+08	0.246159	0.90004			3
2012	300105	0	3.03218e+06	14	874	1	23.25	1			3	2510547756	1236712620	0.494015	29.2921	1.43667	1236712620	0.153415	0.916352			3
2013	300105	0	6.95619e+06	15	938	1	23.25	1			3	2966572834	1380484136	0.470523	30.3026	2.27697	1380484136	0.176457	0.945697			3
2014	300105	0	593842	16	899	2	23.25	1	16	0.0535117	3	3180736104	1637947973	0.514689	37.6037	2.33612	1637947973	0.075649	0.903626			3
2015	300105	0	593842	17	817	2	23.25	1	20	0.0609756	3	2793085325	8.37765e+08	0.294339		2.30622	8.37765e+08	-0.116837			185	3
2016	300105	0	945670	18	742	2	23.25	1	19	0.0288754	3	2549959677	4.44534e+08	0.168084		2.13635	4.44534e+08	-0.089913			169	3
2017	300105	0	945670	19	627	2	23.25	1	18	0.0342857	3	2389458040	5.9596e+08	0.245497	205.902	1.3708	5.9596e+08	-0.05178	-0.11262		148	3
2018	300105	0		20	567	2	23.25	1	18	0.0232859	3	2310667319	4.63838e+08	0.199417	267.938	0.989215	4.63838e+08	-0.029698	0.487328	3.14373e+07	150	3
2019	300105	0		21	572	2	23.25	1	20	0.0129955	3	2224320993	5.13336e+08	0.228881	164.84	1.13519	5.13336e+08	-0.03484	0.513109	3.61083e+07	166	3
2020	300105	0		22	574	2	23.25	1	2	0.000631912	3	2258056199	4.58294e+08	0.202229	229.478	1.17238	4.58294e+08	0.01231	-5.78985	4.14197e+07	179	3
2021	300105	0		23	547	2	22.84	1			3	2330142822	5.41775e+08	0.232002	599.049	1.7375	5.41775e+08	0.034852	-27.1372	3.9192e+07		3
2007	300106	0		0										0.129044					2.49268			1
2008	300106	0		0										0.137264					1.50068			1
2009	300106	0		0										0.77324					1.58672			1
2010	300106	0		0	421	2	44.32	1			1	7.36284e+08	2.94634e+08	0.359596	76.6151	1.72659	2.46586e+08	1.19405	1.76437			1
2011	300106	0		0	520	2	44.32	1			1	8.311e+08	3.147e+08	0.34836	39.529	1.60072	3.147e+08	0.103784	1.57082			1
2012	300106	0		0	840	2	44.32	1			1	1100170123	481038880	0.31326	42.9874	1.30552	481038880	0.195837	2.19777			1
2013	300106	0		0	1133	2	44.32	1			1	1280128573	4.5146e+08	0.177643	72.3484	2.12235	4.5146e+08	0.198067	3.88823			1
2014	300106	0		0	1139	2	44.32	1			1	1748810317	7.7138e+08	0.446171	67.1001	1.74702	7.7138e+08	0.317453	2.12012			1
2015	300106	0		0	1342	2	44.32	1	5	0.0152439	1	2270877509	5.99902e+08	0.101013	155.351	2.10656	5.99902e+08	0.326869	1.75531		208	1
2016	300106	0		0	1255	2	44.19	1	13	0.0197568	1	2772892882	6.64585e+08	0.07451		1.83072	6.64585e+08	0.291763	1.79027		202	1
2017	300106	0		0	1075	2	42.29	1	2	0.00380952	1	2422903460	6.92557e+08	0.111614		1.38647	6.92557e+08	-0.102567			218	1
2018	300106	0		0	658	2	42.17	1	24	0.0310479	1	1137464936	6.77812e+08	0.082442	90.7896	1.36557	6.77812e+08	-0.463464	1.30558	4.01547e+06	152	1
2019	300106	0		0	623	2	41.82	1	13	0.00844704	1	1049370990	649011242	0.005779		1.76038	649011242	-0.043413		2.54744e+06	112	1
2020	300106	0		0	661	1	41.82	1	10	0.00315956	1	1071526903	8.20327e+08	0.002624	88.2425	2.96329	8.20327e+08	-0.210713	1.3835	2.7717e+06	114	1
2021	300106	0		0	698	2					1	1087167061	1127956763	0.003892	51.5898	2.54032	1127956763	0.001954	3.0143	3.60266e+06		1
2007	300107	0		0										1.20698					1.87989			3
2008	300107	0		0										1.64294					1.60355			3
2009	300107	0		0										1.31842					1.24673			3
2010	300107	0		0	492	2	40.36	2	3	0.0379747	3	8.12236e+08	3.02065e+08	0.371893	77.0341	2.00487	3.02065e+08	3.61376	1.1689			3
2011	300107	0		0	826	2	40.36	2	3	0.0283019	3	8.03585e+08	3.0583e+08	0.380581	67.8203	1.22916	3.0583e+08	-0.01065	1.21441			3
2012	300107	0		0	962	2	40.36	2			3	8.07518e+08	3.51711e+08	0.435546	94.9403	1.12105	3.51711e+08	0.004894	2.94971			3
2013	300107	0		0	613	2	40.36	2			3	8.52324e+08	4.11313e+08	0.482578	61.8394	2.04949	4.11313e+08	0.055485	1.90929			3
2014	300107	0		0	826	1	40.36	2			3	9.13762e+08	4.66351e+08	0.510364	65.1538	2.21641	4.66351e+08	0.072083	1.896			3
2015	300107	0		0	752	2	39.83	2	17	0.0518293	3	9.44946e+08	4.15551e+08	0.439762	188.626	3.30295	4.15551e+08	0.034127	2.69839		83	3
2016	300107	0		0	765	2	39.64	2	8	0.0121581	3	943376535	3.3119e+08	0.351068	176.799	2.9816	3.3119e+08	-0.00166	2.83138		81	3
2017	300107	0		0	611	1	39.47	2	19	0.0361905	3	1083884729	5.3588e+08	0.494406	33.0264	2.04626	5.3588e+08	0.148942	1.54167		90	3
2018	300107	0		0	606	1	39.39	2	19	0.0245796	3	1731222160	1418294158	0.819244	7.87504	2.25708	1418294158	0.597238	0.975919	4.94929e+07	108	3
2019	300107	0		0	851	2	39.26	2	20	0.0129955	3	1859328958	9.25159e+08	0.50081	12.5281	1.75742	9.25159e+08	0.067064	0.90704	3.76638e+07	131	3
2020	300107	0		0	895	2	39.14	2	15	0.00473934	3	1596913104	5.63707e+08	0.352884	73.0752	1.70132	5.63707e+08	-0.135275	0.57106	2.48222e+07	141	3
2021	300107	0		0	908	2	39.11	2			3	1590772109	6.2815e+08	0.394064	249.513	1.75425	6.2815e+08	-0.002126	0.306621	2.82655e+07		3
2007	300108	0		0										0.937277					1.15953			2
2008	300108	0		0										0.804618					1.18707			2
2009	300108	0		0										0.745684					1.09523			2
2010	300108	0		10.92	330	2	36.79	2	3	0.0379747	3	344243568	1.12672e+08	0.327302	76.5643	2.10886	1.12672e+08	2.26655	1.0044		34	2
2011	300108	0		11.92	438	2	36.79	2	2	0.0188679	3	3.81662e+08	1.26594e+08	0.33571	39.9178	2.07387	1.26594e+08	0.095427	1.17185			2
2012	300108	0		12.92	357	2	36.79	2			3	4.0138e+08	1.59899e+08	0.358047	31.7993	1.85599	1.59899e+08	0.05157	1.41842			2
2013	300108	0		13.92	311	2	36.79	2			3	4.65832e+08	1.64814e+08	0.282434	33.5509	1.80279	1.64814e+08	0.148398	1.56662			2
2014	300108	0		14.92	681	2	24.86	2			3	2167906367	3.43263e+08	0.082472	65.642	1.29761	3.43263e+08	2.3379	1.13571			2
2015	300108	0		15.92	773	2	24.86	2			3	2320179752	678400229	0.074776	49.6648	2.16784	678400229	-0.011606	1.16139		82	2
2016	300108	0		16.92	741	2	24.86	2			3	2554766738	7.46504e+08	0.074966	30.9844	1.82993	7.46504e+08	-0.004285	1.06692		81	2
2017	300108	0		17.92	822	2	23.92	2	4	0.00761905	3	3154645193	700439095	0.052812	31.9983	1.93836	700439095	0.065917	1.00496		120	2
2018	300108	0		18.92	1544	2	23.92	2			3	4852817986	9.42252e+08	0.194166	15.1774	1.1523	9.42252e+08	0.663438	1.20944	1.48442e+07	139	2
2019	300108	0		19.92	1399	2	23.09	2			3	3237850161	1065807540	0.329171		1.44146	1065807540	-0.366902		9.18671e+07	173	2
2020	300108	0	18304.2	20.92	1338	2	23.09	2			3	2739752697	6.48546e+08	0.236717		1.61842	6.48546e+08	-0.142282		1.64271e+07	147	2
2021	300108	0		0										0.198685		1.74384	5.00947e+08	-0.079729		1.1335e+07		2
2007	300109	0		0										1.25161					1.53735			2
2008	300109	0		0										1.18807					1.44845			2
2009	300109	0		0										1.12944					1.27588			2
2010	300109	0	5.54642e+07	7.83	275	2	19.94	2	7	0.0886076	3	3.57812e+08	1.63311e+08	0.439966	100.042	2.37672	1.56576e+08	2.23202	1.27322		67	2
2011	300109	0	7.59328e+07	8.83	297	2	19.94	2	4	0.0377358	3	3.89738e+08	1.90735e+08	0.474189	49.1151	2.26256	1.90735e+08	0.088831	1.13433			2
2012	300109	0	9.23364e+07	9.83	285	2	19.96	2	15	0.0833333	3	4.09622e+08	2.12847e+08	0.495611	42.2388	1.69867	2.12847e+08	0.051263	1.2568			2
2013	300109	0	9.09352e+07	10.83	293	2	19.96	2	3	0.00688073	3	4.22643e+08	2.0939e+08	0.478227	61.4703	2.21549	2.0939e+08	0.029456	1.43445			2
2014	300109	0	1.17468e+08	11.83	292	2	19.96	2	1	0.00334448	3	4.74629e+08	2.53343e+08	0.526478	93.5206	4.55373	2.53343e+08	0.124336	1.01272			2
2015	300109	0	1.13247e+08	12.83	595	2	19.58	2	9	0.027439	3	1235973628	290639761	0.194464	311.284	7.3216	290639761	1.5058	0.988399		135	2
2016	300109	0	1.17533e+08	13.83	682	2	19.58	2	1	0.00151976	3	1309901363	4.00619e+08	0.202525	103.96	3.68979	4.00619e+08	0.094543	0.977473		142	2
2017	300109	0	1.35311e+08	14.83	738	2	19.67	2	3	0.00571429	3	1958639629	4.88581e+08	0.157316	98.9445	3.45776	4.88581e+08	0.469339	1.07339		196	2
2018	300109	0	173607158	15.83	789	2	20	2	70	0.0905563	3	2303099575	698283178	0.173969	33.082	1.43809	698283178	0.134892	1.25892	5.10878e+07	196	2
2019	300109	0	2.81408e+08	16.83	1032	2	13.49	2	1	0.000649773	3	4196717132	9.24426e+08	0.102729	42.0578	1.19038	9.24426e+08	0.890055	1.22551	4.92936e+07	217	2
2020	300109	0	4.16035e+08	17.83	962	2	12.49	2	4	0.00126382	3	4145478402	9.78529e+08	0.103093	135.588	1.29345	9.78529e+08	0.017668	1.69944	7.02701e+07	228	2
2021	300109	0	468810939	18.83	992	2					3	3989887610	1220275246	0.197489	26.6679	1.8319	1220275246	-0.117371	1.30875	7.55322e+07		2
2007	300110	0		0										0.457831					1.46133			3
2008	300110	0		0										0.408107					1.39275			3
2009	300110	0		0										0.458286					1.4517			3
2010	300110	0		0	1241	1	53.03	2	8	0.101266	3	1151743327	3.38304e+08	0.294435	52.3368	1.62969	3.33676e+08	0.821777	1.46159			3
2011	300110	0		0	1502	1	53.03	2	24	0.226415	3	1247483463	4.05312e+08	0.322361	25.6386	1.34894	4.05312e+08	0.086183	1.23567			3
2012	300110	0		0	2589	1	51.89	2	32	0.177778	3	1784939791	5.62034e+08	0.308931	30.6836	1.42042	5.62034e+08	0.287349	1.34338			3
2013	300110	0		0	2902	1	50.53	2	24	0.0550459	3	2366899042	8.672e+08	0.283659	31.9515	1.98184	8.672e+08	0.411014	1.83804			3
2014	300110	0		0	3349	2	49	2	45	0.150502	3	2621597845	9.16761e+08	0.240481	85.3507	2.21377	9.16761e+08	0.112979	1.35508			3
2015	300110	0		0	2952	1	42.12	2	57	0.17378	3	2748766936	1105896042	0.286326	420.029	3.8199	1105896042	0.028447	2.14647		368	3
2016	300110	0		0	2162	1	16.76	2	45	0.0683891	3	2724915464	1248972198	0.279951	453.294	4.14639	1248972198	0.08709	2.19484		351	3
2017	300110	0		0	2639	2	16.76	2			3	2887101983	1311875366	0.320471	349.3	5.17719	8.63216e+08	-0.031875	2.41164		278	3
2018	300110	0		0	2617	2	16.92	2			3	3150370411	1383859338	0.309008	101.302	1.48769	1383859338	0.057748	2.93633	5.60201e+07	293	3
2019	300110	0		0	2539	2	20	1	44	0.02859	3	2710265463	1461940624	0.34968	110.471	2.00709	8.84774e+08	-0.111926	1.30634	3.31043e+07	271	3
2020	300110	0		0	2532	2	20	1	37	0.0116904	3	3415544751	1316592238	0.224136	57.7139	1.95161	1316592238	0.24445	1.06702	5.52171e+07	315	3
2021	300110	0		0	2242	2	20	1			3	5641539633	1560855395	0.175422	42.3314	1.57186	1560855395	0.402903	1.90084	6.36764e+07		3
2007	300111	1		2.75										0.60794					3.41667			3
2008	300111	1		3.75										0.676751					2.00911			3
2009	300111	1		4.75										0.524679					1.43796			3
2010	300111	1	1398645645	5.75	1268	2	40.98	2	3	0.0379747	3	2811236915	2328536095	0.820231	48.6502	1.37664	2328536095	0.465002	1.57496			3
2011	300111	1	2154185282	6.75	1239	2	40.98	2	4	0.0377358	3	3549754401	1938647287	0.680504	185.249	1.14013	1938647287	0.212528	2.61361			3
2012	300111	1	1522656938	7.75	797	1	40.98	2	9	0.05	3	3037440032	1226008550	0.273037		1.19877	1226008550	-0.139647	0.157485			3
2013	300111	1	7.53802e+08	8.75	1407	2	24.72	2	3	0.00688073	3	2873862610	1122921747	0.362697	459.508	1.99437	1122921747	-0.020786	4.02743			3
2014	300111	1	4.84621e+08	9.75	1590	2	24.72	2			3	3153899527	1643895449	0.439579	132.153	2.19075	1643895449	0.137152	2.29169			3
2015	300111	1	5.35826e+08	10.75	1499	1	16.37	2	6	0.0182927	3	3078740540	1824241469	0.513497	84.0502	2.97514	1824241469	0.005027	1.629		155	3
2016	300111	1	5.22951e+08	11.75	1276	1	16.37	2	6	0.00911854	3	2803786892	1602802843	0.500955	196.972	2.6356	1602802843	-0.060655	1.45308		132	3
2017	300111	1	4.05812e+08	12.75	1198	1	16.5	2	15	0.0285714	3	2695680964	1530021009	0.440746	185.9	2.00154	1530021009	-0.02014	1.18531		149	3
2018	300111	1	2.23699e+08	13.75	602	1	17.37	2			3	1456375489	6.57372e+08	0.374696		2.42058	6.0651e+08	-0.469413		1.04569e+07	73	3
2019	300111	1	1.91823e+08	14.75	868	1	18.37	2			3	6.9403e+08	8.3661e+08	0.864337		4.51731	8.3661e+08	-0.67695	1.53532	1.85693e+07	155	3
2020	300111	1	1.36939e+08	15.75	287	1	18.15	2	5	0.00157978	3	5.64445e+08	2.86955e+08	0.00609	53.196	6.85483	2.86955e+08	-0.362733	1.02258	1.13369e+07	57	3
2021	300111	1	6.20075e+07	16.75	294	1	18.15	2			3	6.31633e+08	2.9729e+08	0.003658	53.5479	5.92373	2.9729e+08	0.273482	0.959462	1.22679e+07		3
2007	300112	0		0										1.27463					1.01601			3
2008	300112	0		0										1.1209					1.08178			3
2009	300112	0		0										0.979604					1.07649			3
2010	300112	0		2	408	1	22.89	2	5	0.0632911	3	4.43646e+08	1.64312e+08	0.37593	59.0429	1.79485	1.64312e+08	2.69471	1.0583			3
2011	300112	0	2.81272e+06	3	410	2	22.89	2	8	0.0754717	3	4.75501e+08	1.88241e+08	0.380901	40.651	1.31056	1.77437e+08	0.068814	0.962878			3
2012	300112	0	3.20876e+06	4	520	1	22.89	2			3	554529610	2.81098e+08	0.436372	49.2269	1.37844	2.81098e+08	0.045429	0.917393			3
2013	300112	0	4.80427e+06	5	543	1	22.89	2			3	5.84323e+08	3.30858e+08	0.426833	62.1852	2.66871	3.30858e+08	-0.008132	0.634729			3
2014	300112	0	6.89269e+06	6	493	1	22.29	2			3	6.06661e+08	3.36973e+08	0.333393	68.2164	2.79919	3.36973e+08	0.097896	0.93825			3
2015	300112	0	6.02779e+06	7	830	1	21.6	2			3	9.20235e+08	3.90165e+08	0.20419	332.577	3.39623	3.90165e+08	0.350766	0.157258		131	3
2016	300112	0	7.79539e+06	8	746	2	21.72	2	15	0.0227964	3	9.3908e+08	4.48337e+08	0.238378	136.915	2.9014	4.48337e+08	-0.023608	1.73879		146	3
2017	300112	0	1.03202e+07	9	866	2	21.76	2			3	1196062011	5.51913e+08	0.241748	61.2443	1.84551	2.14465e+08	0.268377	0.98757		139	3
2018	300112	0	9.23579e+06	10	1119	2	20.23	2			3	1215868982	5.93549e+08	0.289869	31.0112	1.38713	5.93549e+08	0.062478	0.935297	4.71649e+07	194	3
2019	300112	0	8.08423e+06	11	1188	2	20.23	2			3	1265516403	6.97149e+08	0.331383	41.1034	1.91412	3.17358e+08	0.016029	0.953748	3.93597e+07	232	3
2020	300112	0	9.24195e+06	12	1275	1	20.26	2			3	1380648876	7.32202e+08	0.347162	28.4192	1.78686	7.32202e+08	0.047749	0.984036	6.01365e+07	243	3
2021	300112	0	8.91298e+06	13	1348	1	20.26	2			3	1719839203	9.47634e+08	0.316553	41.7223	2.1526	9.47634e+08	0.314127	1.04784	7.16268e+07		3
2007	300113	0		0										1.07064					1.02897			3
2008	300113	0		0										0.953457					0.990829			3
2009	300113	0		0										1.15644					1.05213			3
2010	300113	0		5.5	521	2	45.2	2	4	0.0506329	9	7.17198e+08	140802437	0.195719	91.6853	2.20961	140802437	8.93728	1.04423			3
2011	300113	0		6.5	473	1	45.2	2	3	0.0283019	9	7.84116e+08	1.72691e+08	0.212785	51.1916	2.20621	1.72691e+08	0.089316	0.798747			3
2012	300113	0		7.5	576	2	45.2	2			9	8.978e+08	2.73803e+08	0.272623	37.0038	2.23685	2.36755e+08	0.108166	0.885721			3
2013	300113	0	1.33726e+06	8.5	722	1	45.2	2	5	0.0114679	9	1260201229	3.4693e+08	0.26813	66.026	3.63568	3.4693e+08	0.379459	0.945275			3
2014	300113	0	2.25898e+06	9.5	1201	1	44.34	2			9	1327557510	6.4903e+08	0.385172	36.5056	3.12809	4.77721e+08	0.035321	0.903043			3
2015	300113	0	2157825	10.5	1170	1	44.13	2	9	0.027439	9	1908891011	1022147307	0.327696	95.4062	10.0316	1022147307	0.381642	0.956195		681	3
2016	300113	0	1.42012e+06	11.5	1633	2	42.49	2	3	0.00455927	9	3412117720	1701734075	0.25174	30.1716	3.98047	1701734075	0.598449	0.979164		724	3
2017	300113	0	1.48705e+06	12.5	1498	2	40.37	2	17	0.032381	9	3980516362	1815809316	0.25173	20.6611	2.5835	1815809316	0.096829	0.961363		705	3
2018	300113	0	2.18971e+06	13.5	1513	2	40.36	2			9	3885770835	1984862606	0.321098	20.4864	2.00013	1984862606	-0.025256	0.976583	2.29204e+08	681	3
2019	300113	0	2.21606e+06	14.5	1556	2	40.36	2	18	0.0116959	9	3448296986	1572332758	0.209473	131.285	4.0321	1572332758	0.143215	0.97701	2.36239e+08	639	3
2020	300113	0	1.49193e+06	15.5	1469	2	40.36	2			9	2936380009	1044126474	0.160002	103.159	3.22475	1044126474	-0.087855	0.925519	1.91779e+08	652	3
2021	300113	0	1.06014e+06	16.5	1415	2					9	2982926033	1141984521	0.149809	138.139	3.06502	1141984521	0.041814	0.931502	2.21406e+08		3
2007	300114	0		0										0.798486					1.58756			1
2008	300114	0		0										0.785651					1.56548			1
2009	300114	0		0										0.75554					1.30645			1
2010	300114	0	9.5892e+07	8	1763	2	61.48	1	12	0.151899	3	8.02694e+08	3.16685e+08	0.394528	56.1903	1.67305	3.16685e+08	1.2152	1.24954			1
2011	300114	0	1.12044e+08	9	2120	2	61.48	1	5	0.0471698	3	9.35654e+08	4.83484e+08	0.421119	27.0878	1.29972	4.83484e+08	0.057132	1.09852			1
2012	300114	0	1.17191e+08	10	2404	2	61.48	1	9	0.05	3	1047122342	5.67894e+08	0.385902	30.8139	1.18061	5.67894e+08	0.020406	1.24601			1
2013	300114	0	1.2548e+08	11	2503	1	61.48	1	10	0.0229358	3	1177512124	8.34527e+08	0.382771	28.2717	2.3547	8.34527e+08	0.055153	1.48574			1
2014	300114	0	1.80672e+08	12	3031	2	51.77	1	5	0.0167224	3	1655361092	9.16904e+08	0.297264	61.4254	3.33858	9.16904e+08	0.327439	0.882588			1
2015	300114	0	1.93525e+08	13	2779	2	51.77	1	10	0.0304878	3	1810138881	1024065451	0.298635	114.349	6.03657	1024065451	0.024777	0.683878		441	1
2016	300114	0	2.01012e+08	14	2862	1	51.77	1	19	0.0288754	3	1934397931	1086059417	0.253251	73.0229	4.00584	1086059417	0.110746	0.791757		472	1
2017	300114	0	219046681	15	3004	2	50.51	1	25	0.047619	3	2211444983	1240987228	0.326766	40.2844	3.02939	1240987228	0.066894	0.917248		482	1
2018	300114	0	2.65693e+08	16	3165	2	26	1	26	0.0336352	3	2063106572	1388338961	0.332241	23.7281	2.30665	1388338961	0.098074	0.926329	6.43585e+07	572	1
2019	300114	0	2.92556e+08	17	3147	2	26	1	32	0.0207927	3	2488073274	1544752375	0.360936	30.6228	3.03234	1544752375	0.059731	0.964691	7.07568e+07	629	1
2020	300114	0	2.90148e+08	18	3559	2	26	1	57	0.0180095	3	2933073285	1759918752	0.371899	32.5067	3.31632	1759918752	0.132801	0.976597	9.62148e+07	803	1
2021	300114	0	3.6256e+08	19	3501	2	26	1			3	3299177131	1942801972	0.46627	33.0192	3.49888	1942801972	0.086189	0.989364	1.15571e+08		1
2007	300115	0		0										0.732082					1.31172			3
2008	300115	0		0										0.925819					1.32483			3
2009	300115	0		0										0.692893					1.22565			3
2010	300115	0	9.02345e+06	9.42	3020	3	51.61	2	19	0.240506	3	1342622027	4.76416e+08	0.349052	61.2109	1.80857	470091344	2.24259	1.24016		1132	3
2011	300115	0	2.0108e+07	10.42	4635	1	51.61	2	22	0.207547	3	1515678376	7.83169e+08	0.503471	39.5489	2.15647	7.83169e+08	0.12832	1.17509			3
2012	300115	0	5.14062e+07	11.42	5513	1	51.61	2	30	0.166667	3	2012621710	1221890011	0.58092	36.1248	2.11996	1221890011	0.172452	1.30636			3
2013	300115	0	152461120	12.42	5221	1	51.61	2	45	0.103211	3	2341614326	1725720986	0.648619	42.8568	4.20153	1725720986	0.131859	1.46243			3
2014	300115	0	2.65048e+08	13.42	5931	1	51.61	2	43	0.143813	3	3908454489	2320366459	0.661075	32.2271	2.85921	2320366459	0.429968	1.09922			3
2015	300115	0	2.82462e+08	14.42	16654	1	47.55	2	49	0.14939	3	5083946161	3888800544	0.857128	41.3965	3.8113	3888800544	0.460228	1.11806		2873	3
2016	300115	0	5.21267e+08	15.42	23260	1	47.19	2	1	0.00151976	3	8182562186	6119450934	1.03283	33.6244	3.35433	6119450934	0.281632	1.03712		4127	3
2017	300115	0	9.85261e+08	16.42	22425	1	42.72	2	263	0.500952	3	10083492110	8431603741	1.14307	30.954	2.33728	7458251753	0.209043	1.38422		4767	3
2018	300115	0	1762597334	17.42	24159	1	42.68	2	316	0.408797	3	9811481670	8625571967	1.10751	842.802	1.29366	8625571967	-0.07926	1.5927	7.65521e+08	5007	3
2019	300115	0	2669731625	18.42	21606	2	40.68	2	13	0.00844704	3	9646682810	8655207884	0.931743	136.528	2.20834	8655207884	0.126417	1.15223	8.39439e+08	5849	3
2020	300115	0	4007325424	19.42	24298	2	36.98	2	11	0.00347551	3	13619861267	9797911445	0.756108	40.89	2.1761	9797911445	0.583463	1.47975	8.82109e+08	6916	3
2021	300115	0	5155474028	20.42	29181	2					3	16978849762	11046514988	0.694725		2.0541	11046514988	0.223798		1078711274		3
2007	300116	0		0										0.879311					1.05767			1
2008	300116	0		0										0.726852					1.05568			1
2009	300116	0		0										0.735955					1.08174			1
2010	300116	0		5.67	280	1	40.78	2	10	0.126582	3	5.16912e+08	1.1955e+08	0.198417	107.293	2.02146	1.02083e+08	2.83622	1.04472			1
2011	300116	0	2.87716e+06	6.67	438	1	40.78	2	8	0.0754717	3	5.48411e+08	1.09442e+08	0.159297	97.5998	1.55985	1.09442e+08	0.053948	0.633036			1
2012	300116	0	3.55753e+06	7.67	519	1	40.78	2	3	0.0166667	3	5.92826e+08	1.70022e+08	0.185256		1.20748	1.70022e+08	0.080909				1
2013	300116	0	6.46521e+06	8.67	551	1	40.78	2	6	0.0137615	3	7.00563e+08	2.69464e+08	0.234311		1.56842	2.69464e+08	0.025349	3.85156			1
2014	300116	0	2.4673e+06	9.67	552	1	40.78	2	22	0.0735786	3	1447471820	3.51074e+08	0.108836	240.393	1.44308	3.51074e+08	0.956583	1.22046			1
2015	300116	0	1.21453e+06	10.67	619	1	31.36	2	2	0.00609756	3	1454135992	5.81343e+08	0.102757	154.644	2.63743	5.81343e+08	-0.128648	1.54323		78	1
2016	300116	0	8.80742e+06	11.67	11549	1	13.58	2			3	20901514216	3819601315	0.004703	51.2704	1.17135	3819601315	7.2812	1.40466		434	1
2017	300116	0	2.33754e+07	12.67	8429	1	13.58	2			3	29526801844	9659611267	0.115671		1.24897	9659611267	-0.299673			619	1
2018	300116	0	1.51514e+07	13.67	1267	1	13.58	2			3	17600561404	3997392090	0.025503		1.09394	3997392090	-0.432113	2.05259	105565074	67	1
2019	300116	0	2.78945e+07	14.67	480	1	12.46	2			3	1249074025	5.43815e+08	0.043921	31.7394	3.72555	5.43815e+08	-0.556059	4.43728	1.85219e+07	45	1
2020	300116	0	2.94975e+07	15.67	809	1	14.02	2			3	7.75157e+08	140504994	0.074556		10.2774	140504994	-0.328347		199961	44	1
2021	300116	0	414085	16.67	304	1					3	703960161	1.63505e+08	0.106774		14.5738	1.63505e+08	0.096565		9.59274e+06		1
2007	300117	0		0										0.928975					1.13731			3
2008	300117	0		0										0.675236					1.22527			3
2009	300117	0		0										0.682317					1.27154			3
2010	300117	0	9.21729e+07	24	1397	1	38.39	2	3	0.0379747	5	1744407877	7.36264e+08	0.324572	45.9162	1.32102	5.16522e+08	1.0413	1.45994			3
2011	300117	0	6.75748e+07	25	1718	1	38.39	2	11	0.103774	5	1858910804	9.97102e+08	0.512306	29.2625	1.0978	9.97102e+08	0.071366	1.32982			3
2012	300117	0		26	1639	1	39.66	2	7	0.0388889	5	2291040542	1109790083	0.474482	28.9852	1.07412	1109790083	0.210246	1.41089			3
2013	300117	0		27	2119	1	39.66	2	4	0.00917431	5	2829774934	1390385190	0.46682	28.7283	1.17078	1390385190	0.153944	1.81286			3
2014	300117	0		28	2241	1	39.66	2	40	0.133779	5	3587174662	1833497362	0.421453	46.8593	1.25608	1833497362	0.173925	2.08393			3
2015	300117	0		29	1809	2	39.66	2	33	0.10061	5	4241691954	2098037596	0.406471	61.0306	1.67232	2098037596	0.182496	1.70387		762	3
2016	300117	0		30	1312	1	39.66	2	42	0.0638298	5	4538173848	2152202590	0.386199	62.3051	1.73409	2152202590	0.095434	1.47809		552	3
2017	300117	0		31	1494	2	41.66	2	116	0.220952	5	5560538824	2929856974	0.353623	60.7447	1.57269	1426455468	0.111512	14.1991		598	3
2018	300117	0		32	1405	2	41.66	2	68	0.087969	5	6763539012	4254546205	0.282766	48.9425	1.23734	4254546205	0.085132		1.0436e+08	662	3
2019	300117	0		33	1164	1	41.66	2	73	0.0474334	5	6098650791	3437198147	0.169215	105.021	1.21097	3437198147	-0.091582	10.7486	6.68028e+07	429	3
2020	300117	0		34	906	1	41.66	2			5	5513566073	2078633676	0.106826	35.2984	1.2531	2078633676	-0.135675	1.49771	6.73549e+07	409	3
2021	300117	0		35	804	1					5	4502265171	1429580885	0.119285		1.56682	1429580885	-0.008483		3.10124e+07		3
2007	300118	1		0										1.60919					1.3466			3
2008	300118	1		0										1.69793					1.12385			3
2009	300118	1		0										0.989122					1.14024			3
2010	300118	1	1481248856	1.58	1932	2	42.9	2	31	0.392405	3	3208314676	2374857182	0.74017	38.6092	1.65235	2376594845	2.77299	1.36975			3
2011	300118	1	2066439750	2.58	1506	2	42.9	2	32	0.301887	3	4176745291	2106210713	0.541093	85.8117	1.25748	2106210713	0.200383	2.14239			3
2012	300118	1	1453097246	3.58	1224	2	42.9	2	2	0.0111111	3	4020363534	1015902911	0.3522		1.0573	1015902911	-0.089655	61.9375			3
2013	300118	1	8.63283e+08	4.58	1289	2	42.9	2	10	0.0229358	3	4099729357	2163717175	0.428909	47.5018	1.25194	1603395938	0.065433	1.62178			3
2014	300118	1	8.75799e+08	5.58	2803	2	33.82	2			3	5870627657	2952192280	0.444183	65.1237	1.22604	2952192280	0.432124	30.4886			3
2015	300118	1	1206403684	6.58	3369	2	32.68	2	28	0.0853659	3	8486439371	5259441986	0.624947	28.7587	1.50702	5259441986	0.372336	1.2247		438	3
2016	300118	1	2045985795	7.58	3408	2	32.57	2			3	9964655401	7016754698	0.664037	15.3267	1.49694	7016754698	0.138514	1.14301		527	3
2017	300118	1	3898344052	8.58	4306	2	29.09	2			3	16511042059	11451758846	0.694141	15.9422	1.11429	11451758846	0.524874	1.27094		759	3
2018	300118	1	4858560948	9.58	6551	2	29.1	2			3	18781540862	9752171142	0.565939	22.538	0.869092	9752171142	0.051686	-0.205772	1.82679e+08	1136	3
2019	300118	1	6728877199	10.58	7195	2	29.19	2			3	25609491337	14404248251	0.720955	12.7642	1.09402	14404248251	0.279593	0.954261	7.67272e+08	1365	3
2020	300118	1		11.58	8554	2	29.19	2	107	0.0338073	3	28922830322	16063492271	0.584492	109.982	1.55362	16063492271	0.072293	5.4972	8.25542e+08	1887	3
2021	300118	1	10870964655	12.58	10760	2	29.19	2			3	29561376699	18830724181	0.646101		1.51984	18830724181	0.118858	1.4789	8.59978e+08		3
2007	300119	0		0										0.783529					0.944623			3
2008	300119	0		0										0.021032					1.07021			3
2009	300119	0		0										0.000435					0.993901			3
2010	300119	0		9.42	1357	2	43.18	2	10	0.126582	3	1622422479	3.45619e+08	0.000632	52.0795	1.58798	811674	6.0576	0.984704			3
2011	300119	0	1.93472e+07	10.42	1694	1	43.18	2	12	0.113208	3	1671176719	5.87713e+08	0.000182	22.3397	1.3128	5.87713e+08	0.053027	0.811091			3
2012	300119	0	3.35775e+07	11.42	1851	1	43.32	2	14	0.0777778	3	1793306909	6.56394e+08	0.018586	24.0337	1.42955	6.56394e+08	0.238012	0.815977			3
2013	300119	0	3.02666e+07	12.42	1977	1	43.06	2	14	0.0321101	3	2003141023	7.54904e+08	0.060753	32.1738	1.80133	7.54904e+08	0.080839	0.952703			3
2014	300119	0	2.94159e+07	13.42	1881	1	42.78	2	7	0.0234114	3	1982943818	585196984	0.09494	128.471	1.52197	585196984	0.043725	0.817373			3
2015	300119	0	3.0337e+07	14.42	1954	1	42.96	2	16	0.0487805	3	2348598918	7.92834e+08	0.112772	63.8641	2.3447	7.92834e+08	0.162037	0.952868		268	3
2016	300119	0	3.1807e+07	15.42	2019	1	42.65	2	19	0.0288754	3	2733170734	9.69858e+08	0.138515	45.3576	1.89031	9.69858e+08	0.068718	1.08064		294	3
2017	300119	0	3.13787e+07	16.42	1958	1	42.65	2	20	0.0380952	3	2924214310	1047334489	0.153464	38.6806	1.45859	3.83636e+08	0.063946	1.13426		281	3
2018	300119	0	3.44186e+07	17.42	1984	1	42.65	2	18	0.0232859	3	2998445849	1189866012	0.17427	21.5375	1.12439	1189866012	4.4e-05	1.16714	8.03286e+07	311	3
2019	300119	0	4.22689e+07	18.42	2050	1	42.1	2	19	0.0123457	3	3563250715	1466580504	0.196031	26.1169	1.5901	1466580504	0.20368	1.08218	9.47924e+07	290	3
2020	300119	0	5.86439e+07	19.42	2260	2	41.4	2	1	0.000315956	3	3899241447	2000407106	0.290243	17.3766	1.77295	2000407106	0.02627	1.05451	111529175	360	3
2021	300119	0	5.21887e+07	20.42	2701	2	35.76	2			3	5690781226	2007138305	0.223774	26.0533	1.66012	2007138305	0.512613	1.02958	1.17688e+08	365	3
2007	300120	0		0										2.13271					1.38444			3
2008	300120	0		0										1.69476					1.33436			3
2009	300120	0		0										1.54367					1.19721			3
2010	300120	0	2.53152e+07	11.83	90	1	19.4	2	6	0.0759494	3	6.45506e+08	4.05697e+08	0.594523	57.1783	1.68674	4.05697e+08	2.51195	1.1262			3
2011	300120	0	6.93093e+07	12.83	311	2	19.4	2	12	0.113208	3	6.39435e+08	4.05926e+08	0.528591	29.1823	1.31986	3.35651e+08	-0.021949	1.02068			3
2012	300120	0	8.06876e+07	13.83	154	2	19.4	2	8	0.0444444	3	6.50154e+08	311908791	0.366596	50.6515	1.25434	2.35982e+08	0.013732	1.03988			3
2013	300120	0	5.77988e+07	14.83	149	1	19.15	2			3	6.82878e+08	4.13386e+08	0.482291	42.2964	1.61257	4.13386e+08	0.050365	1.18598			3
2014	300120	0		15.83	161	2	19.19	2	1	0.00334448	3	7.09346e+08	4.25021e+08	0.479408	363.421	2.27098	4.25021e+08	0.040233	0.893721			3
2015	300120	0	5.09147e+07	16.83	165	1	14.88	2	22	0.0670732	3	767453966	5.07101e+08	0.611469	706.244	3.87746	5.07101e+08	-0.030033	1.0109		42	3
2016	300120	0	5.54538e+07	17.83	176	1	14.9	2	8	0.0121581	3	7.59975e+08	6.30075e+08	0.69373	183.963	3.65691	6.30075e+08	-0.024456	1.04388		43	3
2017	300120	0	1.91596e+08	18.83	2920	1	10.35	2	13	0.0247619	3	2676005098	8.88613e+08	0.249933	60.8632	1.36275	8.88613e+08	1.96009	1.08326		352	3
2018	300120	0	606307210	19.83	2350	1	10.1	2	28	0.0362225	3	2867596582	2062642337	0.235602	17.3353	1.07651	469384038	0.011299	1.03995	1.51482e+07	352	3
2019	300120	0		20.83	2902	1	8.48	2			3	3668852707	2332307830	0.216833	22.8031	1.06139	2332307830	0.219899	1.02303	7.94664e+07	386	3
2020	300120	0	1898080435	21.83	2500	1	8.48	2			3	4101520856	3115096153	0.21444	59.4518	1.45903	3115096153	0.09219	1.16584	8.32725e+07	365	3
2021	300120	0	1480104373	22.83	2086	2					3	4091108296	3305858978	0.321081	84.7213	1.33101	3305858978	0.004949	1.28251	9.01662e+07		3
2007	300121	0		0										1.53653					1.37157			3
2008	300121	0		0										1.60052					1.39092			3
2009	300121	0		0										1.42322					1.29878			3
2010	300121	0	1.23802e+08	10.75	618	1	51.25	2	9	0.113924	3	4.98257e+08	3.48361e+08		57.1517	1.61552		1.65447	1.41254		96	3
2011	300121	0	1.6822e+08	11.75	745	1	51.25	2	13	0.122642	3	5.75754e+08	351370560	0.616312	85.7614	1.3863	351370560	0.139647	1.8949			3
2012	300121	0	1.94013e+08	12.75	926	1	51.25	2			3	826846252	3.89112e+08	0.521923	93.2499	1.19858	3.86972e+08	0.306128	2.78003			3
2013	300121	0	2.04028e+08	13.75	1033	1	51.25	2	6	0.0137615	3	1070061583	6.3374e+08	0.561752	112.403	1.694	6.3374e+08	0.429084	2.47076			3
2014	300121	0	2.85559e+08	14.75	1217	1	49.47	2	7	0.0234114	3	1218084504	7.45357e+08	0.497717	83.5179	1.68803	7.45357e+08	0.077618	1.85349			3
2015	300121	0	2.98421e+08	15.75	1339	1	45.26	2	15	0.0457317	3	1241256248	8.60027e+08	0.474739	114.997	2.64121	8.60027e+08	-0.009166	2.80376		306	3
2016	300121	0	3.82686e+08	16.75	1382	1	38.97	2	2	0.00303951	3	1411974299	1239888904	0.627553	33.6302	4.04824	1239888904	0.07364	1.22336		312	3
2017	300121	0	5.3101e+08	17.75	1537	1	38.97	2	41	0.0780952	3	1623623530	1637802829	0.755168	19.0548	2.75543	1637802829	0.039874	1.18494		297	3
2018	300121	0	7.44933e+08	18.75	1680	2	38.06	2	18	0.0232859	3	2100783033	2081925236	0.706567	8.72332	1.6778	2081925236	0.3401	1.03548	3.23931e+07	305	3
2019	300121	0	8.17729e+08	19.75	1671	2	26.13	2	26	0.0168941	3	2133251868	2014294669	0.719774	14.8826	1.46514	2014294669	0.05671	1.02034	5.16152e+07	275	3
2020	300121	0	7.9972e+08	20.75	1698	2	27.07	2	8	0.00252765	3	2306090924	1943387548	0.661681	35.6697	2.17881	1943387548	0.075218	1.07436	4.54592e+07	258	3
2021	300121	0	7.73944e+08	21.75	1815	2	27.07	2			3	2656976117	2705300824	0.751793	15.3395	1.87692	2705300824	0.112548	1.08768	7.76706e+07		3
2007	300122	0		0										1.37943					1.01178			1
2008	300122	0		0										1.23523					1.0149			1
2009	300122	0		0										0.881161					1.01177			1
2010	300122	0		15.42	647	1	55.8	2	1	0.0126582	3	2209266881	7.37314e+08	0.219619	55.2674	1.54544	4.25078e+08	3.59029	0.984202			1
2011	300122	0		16.42	826	1	55.8	2	8	0.0754717	3	2404288856	6.2874e+08	0.182355	55.1573	1.60535	6.2874e+08	0.08917	0.935753			1
2012	300122	0		17.42	906	1	55.8	2			3	2503514619	7.60326e+08	0.216185	61.7544	1.74853	7.60326e+08	0.073369	0.961644			1
2013	300122	0		18.42	981	1	55.8	2			3	2587866699	7.80178e+08	0.243181	147.298	3.3576	7.80178e+08	-0.014497	0.932701			1
2014	300122	0		19.42	1014	1	53.85	2			3	2714455573	8.00938e+08	0.259442	107.673	2.99515	8.00938e+08	-0.012397	0.821031			1
2015	300122	0		20.42	1125	1	54.13	2	12	0.0365854	3	2681630815	7.12738e+08	0.229548	147.435	4.75466	7.12738e+08	-0.054201	0.894639		176	1
2016	300122	0	1.78723e+07	21.42	1306	1	54.13	2	12	0.0182371	3	2709470601	4.45947e+08	0.061332	810.324	5.73585	4.45947e+08	-0.034677	2.08988		206	1
2017	300122	0	1.97475e+07	22.42	1811	1	54.13	2	15	0.0285714	3	4105898075	1342568633	0.154134	103.897	6.55343	1342568633	0.509655	0.947488		246	1
2018	300122	0	1.53974e+07	23.42	2405	1	54.13	2			3	6810177205	5228307728	0.664657	42.7294	5.60168	5228307728	1.01126	1.01294	1.42942e+08	271	1
2019	300122	0	1.04258e+07	24.42	2972	2	52.08	2	24	0.0155945	3	10942422444	10587318312	0.957996	33.5762	4.68701	9330047963	0.597515	1.03449	2.79389e+06	328	1
2020	300122	0	1.18032e+07	25.42	3380	2	50.35	2	27	0.00853081	3	15215241753	15190366231	1.02625	71.6851	9.44757	15190366231	0.407799	1.03307	2.9965e+08	414	1
2021	300122	0	5.87474e+08	26.42	4800	2					3	30047323465	30652415907	0.838276	19.5287	4.48437	30652415907	0.861042	1.00073	5.52626e+08		1
2007	300123	0		0										0.800101					1.38233			2
2008	300123	0		0										0.960841					1.38669			2
2009	300123	0		0										0.621223					1.38012			2
2010	300123	0	1.82029e+07	7.58	913	2	36.23	2	20	0.253165	3	9.74663e+08	2.43809e+08	0.177036	115.563	1.75572	1.53471e+08	3.08833	1.84081			2
2011	300123	0	2.41526e+07	8.58	1309	2	36.23	2	44	0.415094	3	1241808530	3.96467e+08	0.296714	40.0648	1.3445	3.96467e+08	0.21063	1.64992			2
2012	300123	0	1.62737e+07	9.58	1406	2	36.23	2	90	0.5	3	1387455191	5.79931e+08	0.42041	34.8772	1.40177	4.15476e+08	-0.05833	1.99802			2
2013	300123	0	3.468e+07	10.58	1291	2	35.76	2	65	0.149083	3	1349680437	6.79781e+08	0.47239	39.5788	1.98683	6.79781e+08	0.005046	1.95356			2
2014	300123	0		11.58	1045	2	35.76	2	3	0.0100334	3	1457574380	3.86172e+08	0.221078	149.645	2.35597	3.86172e+08	0.079357	2.2866			2
2015	300123	0	5954248	12.58	1131	2	36.23	2	290	0.884146	3	1803036624	4.41567e+08	0.276605	307.703	2.89658	4.41567e+08	0.172471	1.61533		97	2
2016	300123	0	2.12592e+07	13.58	1207	2	38.9	2	313	0.475684	3	2180083531	5.87123e+08	0.266188	309.754	2.50189	5.87123e+08	0.20564	1.77221		112	2
2017	300123	0	4.12881e+07	14.58	2377	2	29.47	2	344	0.655238	3	6551415112	1046825196	0.065874	65.3786	1.1565	3.18681e+08	2.19227	5.21105		322	2
2018	300123	0	3.32225e+07	15.58	1883	2	24.7	2			3	7261334395	1411328548	0.069396	30.2818	1.02111	1411328548	0.06483	1.89894	3.76814e+07	239	2
2019	300123	0	4.90265e+07	16.58	1953	2	20.5	2	7	0.00454841	3	7639213518	2205591182	0.067084	27.2509	1.19386	2205591182	0.08486		6.54693e+07	226	2
2020	300123	0	7.76201e+07	17.58	2049	2	14.11	2			3	8244964154	1812879619	0.079609	417.997	1.7915	1812879619	0.059003	4.19708	9.90953e+07	278	2
2021	300123	0		18.58	2256	2					3	7617728024	1587879458	0.046358		1.64601	1587879458	0.032103	2.68187	1.58201e+08		2
2007	300124	0		0										1.32098					0.997226			3
2008	300124	0		0										1.21056					0.992594			3
2009	300124	0		0										1.12478					0.990075			3
2010	300124	0		7.75	899	2	18.75	2	31	0.392405	3	2462611960	6.74604e+08		68.3055	2.30062		8.45825	0.969413		218	3
2011	300124	0	624335	8.75	1660	2	18.75	2	57	0.537736	3	2673034257	1054026834	0.379822	33.793	2.0282	1054026834	0.087941	0.93354		409	3
2012	300124	0	4.14957e+06	9.75	1834	2	18.75	2	119	0.661111	3	2973373292	1193186614	0.216299	29.0836	1.67921	1193186614	0.014909	0.879642			3
2013	300124	0	1.39174e+07	10.75	2410	2	18.75	2	94	0.215596	3	3795331510	1725868254	0.132395	39.957	4.92659	1725868254	0.058576	0.891144			3
2014	300124	0	4.03423e+07	11.75	2950	2	19.69	2	99	0.331104	3	4671292137	2242550146	0.154527	33.0981	4.15476	2242550146	0.139508	0.926469			3
2015	300124	0	4.92687e+07	12.75	3657	1	19.5	2	149	0.454268	3	5946514568	2770529880	0.187972	45.0088	5.37098	2770529880	0.219275	0.96436		869	3
2016	300124	0	7.50441e+07	13.75	4522	1	19.26	2	152	0.231003	3	7973872037	3660045213	0.16367	34.4281	3.74008	3660045213	0.267931	0.98822		1290	3
2017	300124	0	1.0483e+08	14.75	6619	1	18.63	2	116	0.220952	3	9047119843	4777295691	0.166498	44.25	4.44921	4777295691	0.107243	0.964182		1697	3
2018	300124	0	1.31335e+08	15.75	7769	1	18.64	2	230	0.297542	3	10329353235	5874357771	0.140862	27.6963	3.10751	5874357771	0.083523	0.957043	7.11806e+08	2006	3
2019	300124	0	2.43945e+08	16.75	11216	1	17.9	2	250	0.162443	3	14886010461	7390370858	0.114169	52.5249	3.31949	7390370858	0.504631	1.0639	8.55559e+08	2512	3
2020	300124	0	419103029	17.75	12866	1	18.03	2	295	0.093207	3	18647589893	11511316766	0.163309	73.5437	7.55366	11511316766	0.113687	0.960647	1023233535	2513	3
2021	300124	0	5.56149e+08	18.75	16938	2					3	27302718903	17943256595	0.176213	49.1058	6.10679	17943256595	0.420534	0.974267	1685457196		3
2007	300125	0		0										0.641147					1.07248			3
2008	300125	0		0										0.823997					1.04604			3
2009	300125	0		0										0.900154					1.01968			3
2010	300125	0		5.08	235	2	30.2	2	9	0.113924	13	1336904428	5.92377e+08	0.437126	71.6504	1.59266	5.77123e+08	1.94746	0.951855		137	3
2011	300125	0		6.08	285	2	30.2	2	11	0.103774	13	1391527330	5.35916e+08	0.440997	37.6075	1.20633	5.35916e+08	0.059339	0.827167			3
2012	300125	0	5.33273e+07	7.08	260	2	30.2	2	11	0.0611111	13	1466878326	4.80506e+08	0.342333	74.2992	1.06705	4.80506e+08	0.049657	0.320765			3
2013	300125	0	2.81914e+07	8.08	220	2	30.2	2	22	0.0504587	13	1485610666	4.17217e+08	0.262055	78.1073	1.26006	4.17217e+08	0.001683	0.249476			3
2014	300125	0	104955	9.08	282	2	23.42	2	1	0.00334448	13	2371114916	2.71064e+08	0.136628	149.439	1.25735	2.71064e+08	0.085879	0.350958			3
2015	300125	0	8.59071e+07	10.08	253	2	21.88	2	40	0.121951	13	1971013863	3.7441e+08	0.221437	403.743	2.06403	3.7441e+08	-0.145262	10.8236		19	3
2016	300125	0	1.19554e+08	11.08	210	2	21.88	2	38	0.0577508	13	1734183288	1.62605e+08	0.064969		2.08251	1.62605e+08	-0.103262			12	3
2017	300125	0	6.73985e+07	12.08	132	2	21.88	2			13	1397739484	1.12684e+08	0.020008		2.28239	1.12684e+08	-0.218258	-2.70639		7	3
2018	300125	0		13.08	102	2	21.88	2			13	1254199123	1.52257e+08	0.060388	61.8615	2.16295	1.52257e+08	-0.070589	0.925255			3
2019	300125	0	769597	14.08	147	2	22.02	2			13	1233153979	110927502	0.02518	264.093	3.98217	110927502	-0.050511	0.579852	3.25759e+06	20	3
2020	300125	0	3.29686e+06	15.08	749	2	22.02	3			13	2357678936	2.82328e+08	0.000171		2.18119	2.82328e+08	-0.02396		1.57587e+07	139	3
2021	300125	0	3.16616e+06	16.08	583	2	22.02	3			3	2300543255	1051376255	0.007108		2.61844	1051376255	0.012361		4.4173e+07		3
2007	300126	0		0										1.01916					1.36451			3
2008	300126	0		0										1.39331					1.30821			3
2009	300126	0		0										1.16926					1.17999			3
2010	300126	0		0	1453	3	35.63	2	72	0.911392	3	1006822362	4.17812e+08	0.413114	60.1565	1.46901	4.10279e+08	2.70176	1.12275			3
2011	300126	0		0	1461	2	35.63	2	106	1	3	1113741724	5.64927e+08	0.484049	22.249	1.19298	5.64927e+08	0.086631	0.935556			3
2012	300126	0		0	1504	2	35.63	2	11	0.0611111	3	1116903572	5.38082e+08	0.444687	22.4862	1.09068	5.38082e+08	-0.002053	0.984677			3
2013	300126	0		0	1430	2	35.63	2	17	0.0389908	3	1148446475	600426117	0.495201	29.071	1.3767	600426117	0.015699	1.04972			3
2014	300126	0		0	1586	1	26.36	2	11	0.0367893	3	1238198616	6.73874e+08	0.52423	59.9776	2.33804	6.73874e+08	0.094488	1.01235			3
2015	300126	0		0	1515	1	26.36	2	1	0.00304878	3	1266107612	5.57154e+08	0.409242	1493.89	3.36729	5.57154e+08	0.014904	1.49042		168	3
2016	300126	0		0	1170	1	26.44	2	15	0.0227964	3	1295882257	5.27177e+08	0.335252	596.905	2.42142	5.27177e+08	0.043684	2.45555		158	3
2017	300126	0		0	1480	1	26.52	2	16	0.0304762	3	1282456480	5.49142e+08	0.331839	482.155	1.57041	5.49142e+08	-0.009267	28.1455		160	3
2018	300126	0		0	1562	2	26.65	2	31	0.0401035	3	1211502508	5.83197e+08	0.3906		1.31325	5.83197e+08	-0.018671		3.20089e+07	179	3
2019	300126	0		0	1096	1	26.65	2	1	0.000649773	3	1187014934	4.59117e+08	0.307979	201.623	1.4878	4.59117e+08	-0.012315	0.957517	3.11406e+07	139	3
2020	300126	0		0	1022	2	26.65	2	43	0.0135861	3	1268156213	4.29186e+08	0.273869	202.694	1.71798	4.29186e+08	0.076551	0.96793	2.1828e+07	98	3
2021	300126	0		0	935	2					3	1423464796	6.25928e+08	0.356351	211.332	1.51284	6.25928e+08	0.08523	3.45635	2.72374e+07		3
2007	300127	0		0										0.693496					1.51667			1
2008	300127	0		0										0.74015					1.51461			1
2009	300127	0		0										0.804375					1.28497			1
2010	300127	0		0	1185	2	33.58	2	1	0.0126582	3	9.69019e+08	3.31741e+08	0.342347	83.9446	1.75245	3.31741e+08	2.12782	1.20547			1
2011	300127	0		0	1132	1	33.58	2	1	0.00943396	3	1076751201	5.63624e+08	0.523449	27.1084	1.68077	5.63624e+08	0.111177	1.03318			1
2012	300127	0		0	1131	1	33.58	2	2	0.0111111	3	1066934647	4.87163e+08	0.455699	47.2256	1.62675	4.87163e+08	-0.008797	0.952299			1
2013	300127	0		0	1035	1	33.58	2	1	0.00229358	3	1062517912	353926198	0.33294	50.4051	2.17784	353926198	-0.007405	1.06373			1
2014	300127	0		0	1030	1	33.58	2	3	0.0100334	3	1103097018	379038193	0.347043	51.9475	2.7228	379038193	0.029687	0.781113			1
2015	300127	0		0	1004	1	33.98	2	2	0.00609756	3	1132245848	3.82038e+08	0.342686	62.7294	3.91191	3.82038e+08	0.02185	0.820304		113	1
2016	300127	0		0	1012	1	32.83	2	1	0.00151976	3	1188225125	4.2314e+08	0.361588	46.8962	3.5802	4.2314e+08	0.049852	0.892547		112	1
2017	300127	0		0	1031	1	32.2	2	2	0.00380952	3	1291430761	5.26814e+08	0.410467	28.7896	3.37993	5.26814e+08	0.093947	1.03218		108	1
2018	300127	0		0	1029	1	32.2	2	22	0.0284605	3	1303831017	5.99073e+08	0.461378	22.0539	2.20894	5.99073e+08	0.014277	0.936567	2.29071e+07	111	1
2019	300127	0		0	1008	1	31.8	2	5	0.00324886	3	1342569535	6.0277e+08	0.455274	41.1131	3.53137	6.0277e+08	0.01966	0.865611	2.15375e+07	109	1
2020	300127	0		0	1060	1	31.51	2	4	0.00126382	3	1362373081	604254589	0.451169	37.2046	3.19528	604254589	0.023293	0.90017	2.57804e+07	117	1
2021	300127	0		0	1320	1	31.51	2			3		8.61144e+08	0.568662	41.5417	4.2176	8.61144e+08	0.087892	0.940214	36890072		1
2007	300128	1		3.75										1.14809					1.15586			3
2008	300128	1		4.75										1.4489					1.15363			3
2009	300128	1		5.75										1.07361					1.10802			3
2010	300128	1	3.29139e+08	6.75	1995	2	52.88	2	3	0.0379747	3	1404207403	7.68313e+08	0.296897	49.3301	1.50775	3.60619e+08	4.05032	1.11605			3
2011	300128	1	4.9908e+08	7.75	1894	1	52.88	2	5	0.0471698	3	1586072617	1193721713	0.392508	20.2076	1.31258	1193721713	0.037197	1.08964			3
2012	300128	1	7.38975e+08	8.75	2133	3	51.72	2	8	0.0444444	3	1975485726	1963213022	0.502529	25.382	1.61383	1963213022	0.052941	1.02079			3
2013	300128	1	7.63874e+08	9.75	1576	2	51.73	2	6	0.0137615	3	1922742588	2039998273	0.448124	45.9483	2.97423	2039998273	-0.03042	1.1761			3
2014	300128	1	1735866402	10.75	3051	2	51.77	2	147	0.491639	3	3901640610	2653012083	0.202938	76.4981	1.69274	2653012083	1.02727	0.859357			3
2015	300128	1	2012776241	11.75	2806	2	19.51	2	52	0.158537	3	3314601974	3154191441	0.147238	369.257	2.75785	3154191441	-0.113144	-0.634073		438	3
2016	300128	1	2011637663	12.75	2708	2	20.35	2	183	0.278116	3	3515829363	2973195437	0.158613	150.26	2.15228	2973195437	-0.059585	2.61976		408	3
2017	300128	1	1631473811	13.75	2602	1	21.3	2	201	0.382857	3	3919511948	3021464069	0.100241	110.217	2.05118	3021464069	0.140231	1.02712		342	3
2018	300128	1	1218151399	14.75	1961	2	10.8	2	260	0.336352	3	3019271213	2564248852	0.145352		1.8679	2564248852	-0.096946		5.33697e+07	239	3
2019	300128	1	8.32908e+08	15.75	1725	2	19.19	1	288	0.187135	3	2546289094	1579415067	0.128455	410.963	2.20457	1579415067	-0.043708		4.40423e+07	222	3
2020	300128	1	7.00656e+08	16.75	1548	2	19.19	1	292	0.0922591	3	2353168608	1364232745	0.069004	144.15	2.10319	1364232745	-0.081917	3.55278	4.55644e+07	181	3
2021	300128	1	2.93395e+08	17.75	1227	2	19.19	1			3	1982160154	9.7216e+08	0.045353		2.77984	9.7216e+08	-0.005224		4.94144e+07		3
2007	300129	0		0										0.992599					1.06497			3
2008	300129	0		0										1.00018					1.18267			3
2009	300129	0		0										0.749152					1.08192			3
2010	300129	0	9.68355e+07	9.75	586	2	8.91	2	6	0.0759494	3	1464067323	5.67963e+08	0.38743	43.8611	1.47595	525827356	1.48256	1.07013			3
2011	300129	0	5.24685e+07	10.75	586	2	8.98	2	8	0.0754717	3	1601441955	6.15668e+08	0.291909	34.3298	1.14328	6.15668e+08	0.053216	0.866509			3
2012	300129	0	6.26185e+07	11.75	660	1	8.98	2	28	0.155556	3	1946595123	6.71321e+08	0.313134	30.0193	1.07556	6.71321e+08	0.234078	0.892631			3
2013	300129	0	1.52495e+08	12.75	769	1	8.98	2	3	0.00688073	3	2378306840	1079253554	0.450748	32.9646	1.1842	1079253554	0.004457	0.931987			3
2014	300129	0	4.31649e+08	13.75	868	2	8.98	2			3	2771056610	1438186434	0.566685	31.5198	1.32503	1438186434	0.274861	0.916151			3
2015	300129	0	3.13181e+08	14.75	881	2	8.33	2	1	0.00304878	3	3110091049	1596976579	0.452565	40.2418	1.98501	1596976579	0.278857	1.29297		94	3
2016	300129	0	170013620	15.75	828	1	7.95	2	24	0.0364742	3	3054499462	1505623355	0.436693	29.2183	1.90579	1505623355	-0.056465	0.973117		108	3
2017	300129	0	3.28427e+08	16.75	739	1	8	2	22	0.0419048	3	3217674304	1590000234	0.339347	38.0871	1.75425	9.76903e+08	0.056144	1.05675		104	3
2018	300129	0	5.76624e+08	17.75	834	2	8.09	2	3	0.00388098	3	3461362384	1472526169	0.403663	224.298	0.969109	1472526169	0.048346	0.935252	5.78651e+07	94	3
2019	300129	0	6.85201e+08	18.75	832	2	8.09	2	1	0.000649773	3	4275179893	2219025768	0.459172	22.7103	1.21227	2219025768	0.230023	0.972879	8.32643e+07	132	3
2020	300129	0	4.25454e+08	19.75	863	2	8.09	2	8	0.00252765	3	4853279411	3603968482	0.705786	15.3536	1.46189	3603968482	0.052185	1.06524	1.51498e+08	174	3
2021	300129	0	4.37245e+08	20.75	903	2					3	5806168350	3852691831	0.569449	26.2096	1.53473	3852691831	0.262508	1.04751	1.88452e+08		3
2007	300130	0		0										0.89553					1.14005			3
2008	300130	0		0										0.675267					1.11589			3
2009	300130	0		0										0.73305					1.15053			3
2010	300130	0	2.43991e+06	2.67	531	1	33.31	2	13	0.164557	3	9.3347e+08	2.08527e+08	0.220409	49.6313	1.43218	205299993	3.96835	1.04786			3
2011	300130	0	753394	3.67	853	1	33.31	2	12	0.113208	3	1113335401	341596898	0.301269	30.1876	1.50575	341596898	0.208875	0.816238			3
2012	300130	0	3.22827e+06	4.67	1118	1	33.31	2	36	0.2	3	1224882262	4.95075e+08	0.366878	25.0039	1.17646	4.95075e+08	0.195653	0.483248			3
2013	300130	0	4.66897e+06	5.67	1028	1	33.31	2			3	1252877050	4.99178e+08	0.35923	29.0889	1.25998	4.99178e+08	0.030874	0.770806			3
2014	300130	0	3.67087e+07	6.67	1332	2	33.31	2			3	1381259986	6.782e+08	0.455336	34.8479	1.76539	6.782e+08	0.07277	0.986053			3
2015	300130	0	4.62054e+07	7.67	1673	1	33.17	2	10	0.0304878	3	1822478469	9.77566e+08	0.464242	99.6463	3.60184	9.77566e+08	0.304084	1.21053		523	3
2016	300130	0	9.11807e+07	8.67	1513	1	32.55	2	2	0.00303951	3	2796758012	1126545907	0.146305	40.5094	2.01769	1126545907	0.439493	3.1703		357	3
2017	300130	0	1.04796e+08	9.67	1851	1	28.87	2	2	0.00380952	3	3894304556	1236913539	0.040096	88.0496	1.67206	1236913539	0.249257	1.11229		475	3
2018	300130	0	1.07241e+08	10.67	2363	1	28.87	2	4	0.00517464	3	4160400580	2319327319	0.021558	21.8132	1.55413	2319327319	-0.072045	1.87562	201855380	539	3
2019	300130	0	1.71552e+08	11.67	2046	1	28.23	2	4	0.00259909	3	3372698478	3027887475	0.00949	35.4409	2.2932	3027887475	-0.118565	1.05754	2.23649e+08	454	3
2020	300130	0	249097833	12.67	2428	1	28.2	2	6	0.00189573	3	3376142630	2632361743	0.004973	66.6175	1.69775	2632361743	-0.099767	1.28965	2.16802e+08	507	3
2021	300130	0	415402929	13.67	2821	1	28.2	2			3	3798355663	3611738607	0.004608	35.4175	1.88674	3611738607	-0.03505	1.03861	2.4656e+08		3
2007	300131	1		0										2.24697					1.80249			3
2008	300131	1		0										1.45513					1.20775			3
2009	300131	1		1.58										0.886396					1.18883			3
2010	300131	1	1.28901e+08	2.58	820	3	31.09	2	3	0.0379747	3	5.55742e+08	3.71724e+08	0.280181	85.7983	1.78579	3.71724e+08	3.9589	1.0777		191	3
2011	300131	1	1.88035e+08	3.58	1280	1	31.09	2	8	0.0754717	3	5.97079e+08	4.71578e+08	0.207042	71.079	1.71604	1.13198e+08	0.105362	0.758579			3
2012	300131	1	2.6715e+08	4.58	1681	1	30.6	2	42	0.233333	3	907683437	6.80256e+08	0.136028	75.8771	1.46007	6.80256e+08	0.328311	1.30346			3
2013	300131	1	2.98152e+08	5.58	1652	1	30.69	2	107	0.245413	3	1091474686	6.27878e+08	0.106274		1.5838	6.27878e+08	0.010002	1.21652			3
2014	300131	1	3.78949e+08	6.58	485	1	30.92	2			3	9.69557e+08	4.90789e+08	0.225666	240.46	4.26961	4.90789e+08	0.177542	1.22177			3
2015	300131	1	6.23861e+08	7.58	798	1	26.55	2	26	0.0792683	6	2513528196	1771394932	0.07378	336.522	3.07342	1771394932	1.2225			349	3
2016	300131	1	1316278362	8.58	1202	1	26.55	2			6	3616760956	4222057089	0.054383	48.8539	2.35002	4222057089	0.125131	1.03048		241	3
2017	300131	1	3075618172	9.58	1169	1	26.55	2			6	5115830832	7399875317	0.028574	41.438	1.60522	7399875317	0.145741	1.07994		202	3
2018	300131	1	6513559678	10.58	1205	2	26.55	2			6	5872215918	12114106675	0.178086	23.1074	1.33479	12114106675	0.257938	1.82423	4.75658e+07	279	3
2019	300131	1	8374629538	11.58	856	2	19.92	2			6	5671894156	11950287044	0.117973	78.6769	1.46516	3.6566e+08	-0.004307	2.85248	10826821	111	3
2020	300131	1	7797461799	12.58	718	1	16.96	2			6	3476502761	10418226285	0.195873	40.2319	2.70503	10418226285	-0.284596	2.19707	3.14481e+07	175	3
2021	300131	1	4889439962	13.58	624	1	14.96	2			6	3461975248	6338052198	0.133037	512.354	2.8275	6338052198	0.074895	2.41249	2.29684e+07		3
2007	300132	0		0										0.856389					1.29623			3
2008	300132	0		0										0.904435					1.47686			3
2009	300132	0		0										0.843606					1.50848			3
2010	300132	0	1.53256e+08	10	268	2	42.43	2	2	0.0253165	3	7.39263e+08	4.8637e+08	0.658858	56.3525	1.51055	4.8637e+08	1.11526	1.39113		22	3
2011	300132	0	2.08384e+08	11	522	2	42.43	2	6	0.0566038	3	847713144	5.50402e+08	0.656889	80.3247	1.43158	5.50402e+08	0.083004	1.883			3
2012	300132	0	1.36486e+08	12	595	2	42.43	2	2	0.0111111	3	9.87123e+08	5.54618e+08	0.533004	48.3311	1.30183	5.54618e+08	0.167516	1.64776			3
2013	300132	0	245430533	13	584	2	32.06	2	4	0.00917431	3	1070804867	6.32142e+08	0.564705	72.3326	1.6456	5.67257e+08	0.077632	1.86269			3
2014	300132	0	2.794e+08	14	536	1	24.34	2	1	0.00334448	3	1054649377	7.63216e+08	0.577723	50.8544	2.19131	7.63216e+08	0.026146	1.22797			3
2015	300132	0	2.72577e+08	15	352	2	24.6	2	5	0.0152439	3	9.0239e+08	5.8896e+08	0.587973	355.459	3.56473	5.8896e+08	-0.132683	1.8824		69	3
2016	300132	0	2.67329e+08	16	357	2	18.52	2	6	0.00911854	3	7.1533e+08	5.57291e+08	0.782782	126.618	4.54363	5.57291e+08	-0.213639	0.843542		60	3
2017	300132	0	3.14642e+08	17	352	2	13.95	2	2	0.00380952	3	9.51403e+08	811205144	0.859163	32.0561	2.95396	8.06532e+08	0.3353	1.0669		75	3
2018	300132	0	4.83205e+08	18	430	2	13.95	2	15	0.0194049	3	1464609218	1421571069	1.00681	9.96724	2.88507	1421571069	0.531222	0.990236	4.68216e+07	71	3
2019	300132	0	7.3672e+08	19	5670	2	9.61		5	0.00324886	3	4655029425	2908117124	0.324457	12.0092	1.40753	1301442591	1.79052	1.05724	3.93621e+07	262	3
2020	300132	0	1069143164	20	7904	2	9.61		29	0.00916272	3	4626651433	3864762215	0.295436	20.6989	2.26512	3864762215	-0.004566	1.22881	1.23767e+08	336	3
2021	300132	0	7.69199e+08	21	6788	2					3	4590769337	3693254674	0.135076		1.73873	3693254674	-0.140439	1.22876	124233356		3
2007	300133	0		0										0.636302					1.01033			3
2008	300133	0		0										0.736004					1.01662			3
2009	300133	0		0										0.717835					1.02426			3
2010	300133	0	6.79095e+06	5.17	66	1	35.68	2			18	1211009241	2.81837e+08	0.210177	68.1207	1.88585	2.52526e+08	4.2175	0.973436			3
2011	300133	0	1.21047e+07	6.17	126	1	35.68	2			18	1472973485	4.03068e+08	0.176864	41.2407	1.91263	4.03068e+08	0.085942	0.853565			3
2012	300133	0	1.55729e+07	7.17	160	1	35.68	2			18	1767275574	7.20912e+08	0.213467	28.9929	2.05144	7.20912e+08	0.113203	0.889998			3
2013	300133	0	2.08375e+07	8.17	229	1	35.38	2			18	2105331361	9.20466e+08	0.183621	67.6438	6.78931	9.20466e+08	0.033317	0.935168			3
2014	300133	0	2.2843e+07	9.17	522	1	29.92	2			18	5023549735	1916073153	0.126734	39.9017	2.70181	1916073153	1.31594	1.09473			3
2015	300133	0	2.6873e+07	10.17	753	1	26.69	2			18	8152504266	2657303261	0.064376	64.9941	3.08957	2657303261	0.768613	1.75623			3
2016	300133	0	3.44097e+07	11.17	1196	1	26.69	2			18	10383849176	4444975811	0.076606	40.3873	1.84736	4444975811	0.263548	0.971617			3
2017	300133	0	7.31212e+07	12.17	1085	1	26.34	2			18	12538906893	5245589747	0.065525	30.167	1.65174	5245589747	0.0756	1.10959		88	3
2018	300133	0	9.9992e+07	13.17	1204	2	26.29	2			18	12872787825	5797208569	0.052086	63.5355	1.53828	5797208569	0.035514	1.04088	2.51642e+07	62	3
2019	300133	0	7.39363e+07	14.17	821	2	23.04	2			18	9868156467	2630550523	0.047011		1.61475	2630550523	-0.222572	1.04497	2.24394e+07	48	3
2020	300133	0	7.3072e+07	15.17	660	2	22.17	2			18	8290205800	3732275926	0.054954	27.5594	1.51939	3732275926	-0.122651	0.910422	9.86605e+06	25	3
2021	300133	0	116546371	16.17	618	2					18	8749522568	3806933413	0.072933	31.168	1.5874	3806933413	0.15373	-0.09469	1.04254e+07		3
2007	300134	0		0										0.976768					1.73648			2
2008	300134	0		0										1.17111					1.35579			2
2009	300134	0		0										1.0888					1.21124			2
2010	300134	0	7.31089e+07	9.58	3376	2	50.5	2	27	0.341772	3	2725826252	8.62828e+08	0.327101	42.1034	1.59612	8.62828e+08	3.95187	1.13055			3
2011	300134	0	1.65227e+08	10.58	4656	1	50.5	2	71	0.669811	3	2706787242	9.89502e+08	0.392505	28.0493	1.27133	9.88781e+08	-0.05083	1.05957			3
2012	300134	0	3.87054e+08	11.58	5971	2	50.5	2			3	3228925866	1503955271	0.47858		1.06109	1503955271	0.147024	0.572922			2
2013	300134	0	6.25163e+08	12.58	6497	2	51.01	2	62	0.142202	3	2972141746	1895273112	0.66278	72.4688	1.64961	1895273112	-0.029835	1.85691			3
2014	300134	0	7.34627e+08	13.58	5765	2	51.01	2	48	0.160535	3	3461941616	2450864004	0.825986	26.5596	4.07879	2450864004	0.078817	0.973457			3
2015	300134	0	6.10402e+08	14.58	6500	2	51.01	2	139	0.42378	3	4349268402	2060760425	0.465783	200.843	4.59947	2060760425	0.291594	0.957821		668	3
2016	300134	0	5.78047e+08	15.58	6683	2	43.39	2			3	7792730420	2407395164	0.268143	151.196	2.61867	2407395164	0.879735	1.02241		664	3
2017	300134	0	5.14117e+08	16.58	5800	2	43.39	2			3	7073604843	1779295196	0.222102		1.95498	1779295196	-0.068673	-4.77892		617	2
2018	300134	0	3.11745e+08	17.58	5587	2	43.11	2	1	0.00129366	3	6661414621	1821491862	0.267219		1.26014	1821491862	-0.049802	85.7994	1.94991e+08	613	3
2019	300134	0	279282101	18.58	5460	2	43.11	2	6	0.00389864	3	6205607480	2337566466	0.417877		2.02349	2337566466	-0.065999	0.287261	223353752	621	2
2020	300134	0	3.5007e+08	19.58	4773	2	43.11	2	1	0.000315956	3	6153154596	2185546101	0.36599	133.213	1.42504	2185546101	-0.02613	7.05803	2.31246e+08	571	2
2021	300134	0	5.43327e+08	20.58	4697	1					3	6263732738	2366403116	0.411795		1.72893	2366403116	0.025982	-2.11067	2.33558e+08		2
2007	300135	0		0										1.68425					1.2558			3
2008	300135	0		0										1.53909					1.34482			3
2009	300135	0		0										1.76262					1.22673			3
2010	300135	0	6.43261e+07	8.17	165	2	37.5	2	3	0.0379747	3	1189719271	1045015854	0.8475	47.754	1.45014	1045015854	2.08387	1.15467			3
2011	300135	0	6.47254e+06	9.17	260	1	37.5	2	2	0.0188679	3	1408865189	1119763026	0.784558	34.5335	1.27049	1075865100	0.165925	1.29526			3
2012	300135	0		10.17	318	1	37.76	2	3	0.0166667	3	1493157169	2190661072	1.47426	34.738	1.54639	2190661072	0.027898	1.66864			3
2013	300135	0		11.17	346	1	37.76	2			3	2285750663	2113787598	1.05927	40.3128	1.5748	2113787598	0.45944	1.63268			3
2014	300135	0		12.17	338	1	30.08	2	17	0.0568562	3	2365679355	1769564122	0.699071	60.6933	1.79756	1769564122	0.080263	1.93988			3
2015	300135	0		13.17	385	1	30.08	2	3	0.00914634	3	2793738236	1752396705	0.546352	346.671	2.92216	1752396705	0.0492	2.24896		65	3
2016	300135	0		14.17	398	1	30.08	2	7	0.0106383	3	2902248445	1379940323	0.392599	217.325	2.14913	1379940323	0.026982	1.35185		85	3
2017	300135	0	3.73337e+07	15.17	487	1	30.52	2	7	0.0133333	3	3065816565	1799779368	0.399396	95.3388	1.72269	1799779368	0.036424	3.81658		87	3
2018	300135	0	5.8507e+07	16.17	483	1	30.65	2	4	0.00517464	3	2957260516	2049843284	0.567164	60.3862	1.41083	2049843284	0.025959	1.74483	6.67878e+07	91	3
2019	300135	0	7.96802e+07	17.17	423	1	30.65	2	2	0.00129955	3	2899484689	2429669404	0.710841	70.6125	1.40761	2429669404	0.030872	1.50829	8.34986e+07	102	3
2020	300135	0		18.17	401	2	30.65	2	6	0.00189573	3	2621243302	2018394403	0.498412		1.43483	2018394403	-0.103523	2.88643	5.30723e+07	97	3
2021	300135	0		19.17	328	2					3	2423159513	2282086648	0.522708		1.46362	2282086648	-0.038727		5.29642e+07		3
2007	300136	1		1.67										0.666276					1.38621			3
2008	300136	1		2.67										1.22342					1.11553			3
2009	300136	1		3.67										0.822876					1.09412			3
2010	300136	1	3.05869e+07	4.67	532	3	26.89	2	4	0.0506329	3	6.39046e+08	1.40117e+08	0.21926	93.8071	2.22105	1.40117e+08	4.53381	1.11221			3
2011	300136	1	5.24382e+07	5.67	509	2	26.89	2	7	0.0660377	3	7.07733e+08	1.62977e+08	0.23028	32.0764	2.38777	1.62977e+08	0.107483	0.923837			3
2012	300136	1	8.93521e+07	6.67	649	3	26.89	2			3	8.14591e+08	2.15753e+08	0.269165	349.855	2.12037	2.15753e+08	0.102754	0.938839			3
2013	300136	1	1.39387e+08	7.67	637	2	26.17	2	15	0.0344037	3	797771279	3.52281e+08	0.355132		2.73754	3.52281e+08	0.091795	1.84491			3
2014	300136	1	4.77973e+08	8.67	818	2	26.34	2	4	0.0133779	3	1046447446	8.07718e+08	0.495533	80.9194	4.08614	8.07718e+08	0.270809	1.03054			3
2015	300136	1	6.36165e+08	9.67	1456	2	23.98	2	56	0.170732	3	1947038370	1299970710	0.453889	79.8407	6.7396	1299970710	0.649309	0.994741		466	3
2016	300136	1	1069555087	10.67	3189	1	23.88	2	1	0.00151976	3	3163204174	2412927484	0.542645	52.2878	6.98912	2412927484	0.487758	0.991657		722	3
2017	300136	1	1571253988	11.67	4159	1	20.14	2	127	0.241905	3	5333210322	3434767796	0.497251	55.9498	7.68679	2358593487	0.764189	1.11192		1063	3
2018	300136	1	2099140723	12.67	6821	2	20.29	2	198	0.256145	3	7216871535	4706909439	0.537382	21.2978	2.99933	4706909439	0.306708	1.07095	2.78552e+08	1580	3
2019	300136	1	2958545205	13.67	7244	2	20.43	2	216	0.140351	3	8369321079	5134041894	0.780639	42.7983	4.92213	5134041894	0.181387	1.06984	4.29684e+08	1722	3
2020	300136	1	4082805325	14.67	10494	2	19.48	2	372	0.117536	3	10962454931	6393638346	0.754099	35.4738	3.24333	6393638346	0.077659	0.956272	586055296	2288	3
2021	300136	1	5161489151	15.67	11629	2					3	12112955194	7581399623	0.680408	47.1074	2.29785	7581399623	0.111634	0.557319	6.27724e+08		3
2007	300137	0		0										0.422641					1.32103			3
2008	300137	0		0										0.572401					1.10362			3
2009	300137	0		0										0.507321					1.07585			3
2010	300137	0		14.5	333	1	19.45	2	5	0.0632911	3	8.95557e+08	1.71697e+08	0.191698	98.8382	1.83882	1.71697e+08	2.34628	1.08475			3
2011	300137	0		15.5	361	1	19.45	2	1	0.00943396	3	922201240	1.46558e+08	0.156805	69.2816	2.11251	1.45348e+08	0.031726	0.824402			3
2012	300137	0		16.5	405	1	19.45	2	10	0.0555556	3	9.96577e+08	2.10402e+08	0.198912	45.7379	1.87158	2.10402e+08	0.073742	0.909223			3
2013	300137	0		17.5	454	1	16.14	2	8	0.0183486	3	1105295305	3.34779e+08	0.299057	59.5479	2.85596	3.34779e+08	0.110231	1.04297			3
2014	300137	0	2.42872e+07	18.5	524	1	15.53	2			3	1195293997	4.40616e+08	0.349584	66.8982	3.6347	4.40616e+08	0.059998	0.955208			3
2015	300137	0	1.92979e+07	19.5	721	1	13.86	2	4	0.0121951	3	1628914434	6.28141e+08	0.259698	78.5806	3.91083	6.28141e+08	0.246107	0.950395		83	3
2016	300137	0	2.33994e+07	20.5	886	1	13.86	2	7	0.0106383	3	1785402741	7.89543e+08	0.300219	43.0346	2.66979	7.89543e+08	0.100885	0.978842		125	3
2017	300137	0	3.15794e+07	21.5	1591	2	13.86	2	77	0.146667	3	2120996275	1042537655	0.391312	36.1213	3.2525	1042537655	0.19915	0.990773		172	3
2018	300137	0	4.07242e+07	22.5	1767	2	14.86	2	90	0.116429	3	2470571878	1374100144	0.425591	16.806	1.90981	1374100144	0.179238	0.992739	5.59781e+07	167	3
2019	300137	0	4.23301e+07	23.5	1903	2	14.86	2	124	0.0805718	3	2532378571	1374326135	0.453241	16.1053	1.71965	1374326135	0.057631	0.984709	6.10771e+07	178	3
2020	300137	0	3.14383e+07	24.5	2092	2	14.86	2	146	0.0461295	3	2537316864	1248100876	0.37721	26.4088	1.52001	1248100876	0.031297	0.940645	6.42477e+07	171	3
2021	300137	0	3.03834e+07	25.5	2244	2					3	2504814296	1111157819	0.315687	56.8743	1.72107	1111157819	0.026151	0.91508	7.65242e+07		3
2007	300138	1		0										0.776523					1.60819			3
2008	300138	1		0										0.847136					1.32594			3
2009	300138	1		0										0.968905					1.27901			3
2010	300138	1	2.98875e+08	1.33	448	2	9.98	2	9	0.113924	3	1148964958	5.84063e+08	0.437926	44.857	1.38512	5.84063e+08	1.92653	1.3808		75	3
2011	300138	1	4.08275e+08	2.33	713	1	9.98	2	11	0.103774	3	1115868542	1071253750	0.859115	29.023	1.27065	9.79124e+08	-0.067118	1.14962			3
2012	300138	1	3.81064e+08	3.33	955	1	9.98	2	31	0.172222	3	1445588628	951326932	0.578756	28.5901	1.13797	951326932	0.262293	1.63177			3
2013	300138	1	2.93757e+08	4.33	845	1	9.98	2	65	0.149083	3	1631651239	1186224703	0.638626	150.87	1.23832	1186224703	0.097237	2.30522			3
2014	300138	1	3.82483e+08	5.33	751	2	9.98	2	5	0.0167224	3	1508212385	1207179702	0.664438	95.5515	1.45002	1207179702	-0.122544	1.90068			3
2015	300138	1	3.9083e+08	6.33	745	2	18.73	2			3	1991269824	1267629195	0.532911	67.5055	1.92391	1267629195	0.317893	1.08003		34	3
2016	300138	1	5.03961e+08	7.33	889	1	18.58	2	135	0.205167	3	2492400096	2140846680	0.766442	47.834	1.84583	2140846680	0.227921	0.948037		61	3
2017	300138	1	6.336e+08	8.33	933	1	18.58	2	146	0.278095	3	2872804942	2772135814	0.804778	36.1657	1.76296	2772135814	0.208742	1.25405		85	3
2018	300138	1	7.14278e+08	9.33	1302	2	19.12	2	19	0.0245796	3	3357108728	3063440575	0.700004	20.7755	1.26326	3063440575	0.099914	1.50621	2.93406e+07	113	3
2019	300138	1	7.7561e+08	10.33	1338	2	19.18	2	206	0.133853	3	4507082722	3265232815	0.579749	20.167	1.36674	3265232815	0.203288	1.44238	4.9209e+07	117	3
2020	300138	1	9.39846e+08	11.33	1351	1	18.87	2	25	0.00789889	3	4654478103	3912935282	0.660445	37.4392	2.35446	3912935282	-0.037148	1.2351	82580530	98	3
2021	300138	1	9.509e+08	12.33	1757	1	18.43	2			3	5955165412	4873610394	0.577845	25.3775	1.82029	4873610394	0.105287	1.09206	9.47942e+07		3
2007	300139	0		0										0.756944					1.02406			3
2008	300139	0		0										0.790354					1.05074			3
2009	300139	0		0										0.7423					1.04478			3
2010	300139	0		10.17		3	30.66	4			3	1159919040	2.36082e+08	0.211487	69.0499	1.50644	2.36082e+08	3.37117	1.02058			3
2011	300139	0		11.17	211	2	30.66	4	4	0.0377358	3	1208042270	3.04063e+08	0.241186	40.6075	1.68514	2.95864e+08	0.072461	0.843808			3
2012	300139	0	8.59974e+07	12.17	212	2	30.66	4	2	0.0111111	3	1232521941	2.92556e+08	0.304421	32.0095	1.5078	2.92556e+08	0.030353	0.956288			3
2013	300139	0	1.42514e+08	13.17	1140	1	28.74	2	8	0.0183486	3	1287435877	2.91308e+08	0.265897	40.5648	2.02007	2.91308e+08	0.067356	1.05014			3
2014	300139	0	1.46843e+08	14.17	1117	1	28.74	2	1	0.00334448	3	1340013753	2.54306e+08	0.312512	73.7252	3.0399	2.54306e+08	0.087094	0.927193			3
2015	300139	0	147193208	15.17	860	1	28.74	2	4	0.0121951	3	1434353700	2.24086e+08	0.224235	128.406	2.95677	2.24086e+08	0.020008	0.448822		302	3
2016	300139	0	1.59207e+08	16.17	326	1	28.74	2	4	0.00607903	3	1451994291	2.25219e+08	0.084828	181.029	2.2673	2.25219e+08	-0.073259	0.807687		138	3
2017	300139	0	1.3653e+08	17.17	294	1	28.74	2	1	0.00190476	3	1501792148	1.38012e+08	0.112671		1.54159	1.38012e+08	-0.035186			108	3
2018	300139	0	1.04979e+08	18.17	142	1	25.92	2			3	1458329293	164476806	0.124239	744.709	1.46789	164476806	-0.088806	-1.26026	1.10867e+07	32	3
2019	300139	0	2.28691e+08	19.17	78	2	22.51	2	17	0.0110461	3	1275608433	3.59698e+08	0.021649		1.84266	3.59698e+08	-0.190159	1.68756	7.78691e+06	14	3
2020	300139	0	2.60912e+08	20.17	103	2	19.76	2	18	0.0056872	3	1128061015	1.84753e+08	0.03448		2.3756	1.84753e+08	-0.035259	2.83016	6.29121e+06	14	3
2021	300139	0	1.77767e+08	21.17	89	2	19.25	2			3	1216582237	193226804	0.036241	36.327	2.64073	193226804	0.151894	1.13698	5.10142e+06		3
2007	300140	0		0										0.784996					1.28367			1
2008	300140	0		0										0.942628					1.15105			1
2009	300140	0		0										0.966197					1.12631			1
2010	300140	0		0	565	2	29.85	1	3	0.0379747	3	8.84813e+08	3.02504e+08	0.339797	56.1462	1.45863	3.02504e+08	2.25867	1.12225			1
2011	300140	0		0	612	1	29.85	1	6	0.0566038	3	8.80854e+08	2.87066e+08	0.32451	42.9644	1.54581	2.85846e+08	-0.00268	0.919143			1
2012	300140	0		0	590	2	29.85	1	10	0.0555556	3	8.71092e+08	2.06023e+08	0.236511	95.2622	1.2648	2.06023e+08	-0.011082	0.589624			1
2013	300140	0		0	750	1	29.85	1	9	0.0206422	3	1026881720	2.3898e+08	0.199042	258.863	3.09369	2.3898e+08	0.055715	-0.700304			1
2014	300140	0		0	837	1	29.85	1	10	0.0334448	3	1099166392	2.67474e+08	0.205359	209.295	2.91447	2.67474e+08	-0.061771	-0.731253			1
2015	300140	0		0	710	1	29.85	1	15	0.0457317	3	1158076121	2.89776e+08	0.193751	443.452	5.40261	2.89776e+08	-0.015198	-28.626		118	1
2016	300140	0		0	1407	1	21.1	1	17	0.0258359	3	3185724537	1315765900	0.122024	55.2764	1.91125	1315765900	0.494076	1.58998		236	1
2017	300140	0		0	1647	1	21.1	1	54	0.102857	3	3648620694	1901419573	0.105863	61.3421	1.93111	1.40313e+08	0.044029	2.12516		292	1
2018	300140	0		0	1936	1	16.08	1	39	0.0504528	3	5605109353	1825714129	0.026641	99.0785	1.1686	6.17315e+07	0.748263	3.41608	5.80717e+06	335	1
2019	300140	0		0	2114	1	22.97	1	33	0.0214425	3	6448293959	2524734694	0.044233		1.27259	2524734694	0.295671		1.15705e+08	314	1
2020	300140	0		0	1986	1	22.97	1	103	0.0325434	3	5820709537	1883579283	0.012722		1.18356	1883579283	0.073866		1.13886e+08	258	1
2021	300140	0		0	969	2	22.97	1			3	3395694624	1134113314	0.011711		1.41126	1134113314	-0.361838		5.25667e+07		1
2007	300141	0		0										0.847898					1.04543			3
2008	300141	0		0										0.998794					1.0348			3
2009	300141	0		0										1.20877					1.02138			3
2010	300141	0		0	110	2	47.14	2	2	0.0253165	3	544773894	1.62187e+08	0.297714	75.8088	1.78362	1.62187e+08	4.04616	0.982462			3
2011	300141	0		0	184	2	47.14	2	2	0.0188679	3	7.59245e+08	191726587	0.252523	36.6548	1.34369	191726587	0.393688	0.770097			3
2012	300141	0		0	205	1	47.14	2	20	0.111111	3	7.31595e+08	2.7682e+08	0.366453	20.1495	1.19847	2.64404e+08	-0.049684	0.961673			3
2013	300141	0		0	324	1	47.6	2			3	7.94205e+08	3.42881e+08	0.423822	24.7582	1.72245	3.42881e+08	0.064516	1.03459			3
2014	300141	0		0	299	1	47.21	2			3	8.1895e+08	3.24972e+08	0.382209	40.8064	2.10908	3.24972e+08	0.033113	0.861764			3
2015	300141	0		0	381	1	45.41	2			3	8.62074e+08	3.01386e+08	0.341353	200.344	3.82632	3.01386e+08	-0.038404	0.757752		50	3
2016	300141	0		0	404	1	45.41	2			3	9.62048e+08	4.06701e+08	0.31094	118.033	3.15029	4.06701e+08	0.004027	0.873358		79	3
2017	300141	0		0	414	1	44.57	2			3	1198912552	5.4271e+08	0.324589	344.872	2.21866	5.4271e+08	0.119656	0.887732		115	3
2018	300141	0		0	393	2	44.51	2			3	1582816321	7.54697e+08	0.346474	181.961	1.41172	7.54697e+08	0.324354	1.08743	3.39531e+07	118	3
2019	300141	0		0	312	1	44.52	2	88	0.05718	3	1340160009	5.21165e+08	0.325426	273.681	1.46355	5.21165e+08	-0.015292	1.62288	2.02912e+07	86	3
2020	300141	0		0	237	1	34.8	2	100	0.0315956	3	1004499412	5.26364e+08	0.230223		2.23238	5.26364e+08	-0.122184		2.84015e+07	53	3
2021	300141	0		0	224	2					3	1025392973	3.25031e+08	0.278386	355.001	2.92582	3.25031e+08	-0.022339	3.14511	1.84904e+07		3
2007	300142	0		0										0.160239					2.31016			1
2008	300142	0		0										0.072635					0.966974			1
2009	300142	0		0										0.168279					0.998868			1
2010	300142	0		10	745	2	15.05		5	0.0632911	3	2986420002	3.58792e+08	0.013884	86.2602	1.7212	3.58792e+08	23.4595	1.10703			1
2011	300142	0		11	863	1	15.05		4	0.0377358	3	3007057603	4.73811e+08	0.014614	32.9651	1.45286	36000000	0.059257	0.784759			1
2012	300142	0		12	1227	1	14.86		10	0.0555556	3	4450264583	5.37559e+08	0.01443	30.2025	1.27632	44000000	0.237777	0.814041			1
2013	300142	0	4.75865e+06	13	1580	1	15.05		7	0.016055	3	6135837457	5.83095e+08	0.009794	1437.63	1.44869	5.83095e+08	0.594735	0.851221			1
2014	300142	0		14	1412	1	15.05				3	5967716161	7.19021e+08	0.009588	97.6844	1.74138	7.19021e+08	-0.09512				1
2015	300142	0	92904	15	1270	1	11.55		27	0.0823171	3	6257840624	1006027017	0.008126		2.80033	1006027017	-0.130275			231	1
2016	300142	0	2.12061e+06	16	1227	1	8		57	0.0866261	3	6324013491	5.91005e+08	0.008843	558.222	2.56517	5.91005e+08	0.202683	1.75337		210	1
2017	300142	0	6.88761e+06	17	1225	1	12.99		68	0.129524	3	5875970896	6.68265e+08	0.003033		4.66048	6.68265e+08	-0.137712	3.32458		217	1
2018	300142	0	3.42169e+07	18	1089	1	11.99		53	0.068564	3	7237020559	8.79045e+08	0.002744	27.6327	3.98024	8.79045e+08	0.149685	1.02924	1.25484e+08	140	1
2019	300142	0	7.75082e+07	19	1237	2	6.99		59	0.0383366	3	7017724787	1121220289	9.3e-05	256.905	6.9597	1121220289	-0.104873	1.04395	6.48102e+07	139	1
2020	300142	0	9.95184e+07	20	1481	2	4.96		65	0.0205371	3	9638289332	2939021219	0.025181	49.2268	6.15192	2939021219	0.249367	0.63969	1.76493e+08	164	1
2021	300142	0	84349050	21	1866	2	4.71				3	13674114326	3462831094	0.027092	149.655	6.63803	3462831094	0.361177	0.888566	6.21493e+08		1
2007	300143	0		0										0.325555					1.66474			3
2008	300143	0		0										0.23987					2.1087			3
2009	300143	0		0										0.162755					2.34475			3
2010	300143	0	6.31161e+06	12.42	806	2	36.54	2	2	0.0253165	1	8.51317e+08	1.67932e+08	0.103808	89.2836	1.72511	1.67932e+08	3.0376	2.2336			3
2011	300143	0	6.06026e+06	13.42	965	2	36.54	2	7	0.0660377	1	8.30264e+08	2.07569e+08	0.159962	32.3356	1.76451	121869427	-0.039585	1.18336			3
2012	300143	0	4.21506e+06	14.42	1282	2	36.54	2			1	9.99854e+08	2.47828e+08	0.145688	263.944	1.21287	120803956	0.088379	1.73457			3
2013	300143	0	1.91011e+06	15.42	1341	2	36.54	2	9	0.0206422	1	1034296453	2.54838e+08	0.09185	303.667	1.31764	2.54838e+08	0.031317				3
2014	300143	0	3.00168e+06	16.42	1426	2	36.54	2	3	0.0100334	1	8.03999e+08	3.07843e+08	0.10019		2.00852	3.07843e+08	-0.06025	1.88167			3
2015	300143	0	3.00168e+06	17.42	1134	2	36.54	2	4	0.0121951	1	1848859238	2.80137e+08	0.005125	456.668	2.11782	7.85283e+06	0.906455	5.31497		28	3
2016	300143	0	25178460	18.42	1080	2	30.8	2	3	0.00455927	1	2533935578	4.32454e+08	4.4e-05	149.347	1.64814	4.32454e+08	0.394891	2.23253		50	3
2017	300143	0	2.91564e+07	19.42	734	2	22.62	2			3	2611085940	3.2923e+08	0.000337	175.74	2.18044	3.2923e+08	0.049715	0.577089		10	3
2018	300143	0	3.31344e+07	20.42	1189	2	22.66	2			3	2622429820	504024414	0.192197	69.9329	1.53344	504024414	0.173291	1.56047	7.25485e+06	15	3
2019	300143	0	164562	21.42	1196	2	29.05	4			17	1957103614	5.72936e+08	0.292747		2.80678	0	0.02344	1.33039		19	3
2020	300143	0	108074	22.42	1360	2	39.69	4			17	2650750263	6.61054e+08	0.249384	98.3186	4.19437	0	0.150326	1.36157		36	3
2021	300143	0	396566	23.42	1791	2					17	2473064925	1089867456	0.440695		3.49596	1089867456	0.026754	1.08452	2.88636e+07		3
2007	300144	0		0										0.303676					1.65769			3
2008	300144	0		0										0.261428					1.60361			3
2009	300144	0		0										0.259616					1.56244			3
2010	300144	0		10	499	1	34.7	2			12	2974434456	444756662	0.083545	57.8967	1.46557	444756662	3.69683	1.38395			3
2011	300144	0		11	754	1	34.7	2			12	3041521161	5.04532e+08	0.081912	42.0797	1.69362	2.27956e+08	-0.006306	1.10974			3
2012	300144	0		12	909	1	34.92	2			14	3198830246	5.86157e+08	0.109946	27.6537	1.41172	5.86157e+08	0.060099	1.18197			3
2013	300144	0		13	924	1	34.7	2			14	3455816273	6.78716e+08	0.106321	34.7413	1.72152	6.78716e+08	0.033008	1.19116			3
2014	300144	0		14	1220	1	34.7	2			18	3842353456	9.35119e+08	0.099627	46.0629	2.21217	9.35119e+08	0.064085	0.994669			3
2015	300144	0		15	1565	1	32.08	2			18	6987027598	1694513980	0.06351	63.6938	5.25135	1694513980	0.864128	1.02308		239	3
2016	300144	0		16	1668	1	29.48	2			18	7567337028	2644228902	0.059156	33.1902	3.44335	2644228902	0.072068	1.0496		277	3
2017	300144	0		17	1764	1	29.48	2			18	8754680705	3023831231	0.093533	25.3496	2.77881	3023831231	0.116018	1.01658		307	3
2018	300144	0		18	1708	1	29.48	2			18	10817160459	3211192814	0.096477	24.2754	2.60575	3211192814	0.164594	1.0031	7.05676e+07	326	3
2019	300144	0		19	1451	1	29.48	2	38	0.0246914	18	11041076934	2611753209	0.078647	32.8962	3.59535	2611753209	0.196368	0.994541	4.84245e+07	252	3
2020	300144	0		20	1441	1	29.48	2			18	9195342831	9.02586e+08	0.00269		4.54572	9.02586e+08	-0.155456	0.975519	37487964	253	3
2021	300144	0		21	1159	1	29.48	2			18	9826508030	1184864639	0.000974	123.738	3.62549	1184864639	0.068772	0.905926	4.11751e+07		3
2007	300145	0		0										0.902717					1.17317			3
2008	300145	0		0										1.35032					1.38036			3
2009	300145	0		0										1.50989					1.20486			3
2010	300145	0	7.48166e+07	19.33	890	2	37.75	2	7	0.0886076	3	1110929780	6.35654e+08	0.602217	44.0743	1.39222	6.35654e+08	3.01368	1.15253			3
[truncated: 18,641 more rows]
